# Supplementary material for: Quantitative Phosphoproteomic and System-Level Analysis of TOR Inhibition Unravel Distinct Organellar Acclimation in Chlamydomonas reinhardtii
Source: Front Plant Sci. 2018 Nov 28;9:1590. doi: 10.3389/fpls.2018.01590 (PMC6280106; doi:10.3389/fpls.2018.01590)
Supplement: Table S1 — Proteins detected and quantified in this work and their abundance changes along two-way ANOVA results, as well as PCA loadings, HCA cluster and functional enrichment analysis for Figure 3. [file Table_1.xlsx]

## Sheet: Tables description
Table S1
Table S1 represent all the quantified proteins after the filtering applied as described in Material and Methods.
PCA loadings sheet merged the Table S1 with the extracted PCA loadings
Bi-HCA sheet clustered the Table S1 results as the bi-HCA presented in the figure 3A
KEGG enrichment sheet shown enrichement analysis conducted with the KEGG database
STRING sheet present the data extracted from STRING database to draw figure 4C
Annotation Mercator sheet is the result of MERCATOR annotation used to provide information in column NAME, BINCODE and DESCRIPTION

## Sheet: Table S1
Majority protein IDs	Fasta headers	BINCODE	NAME	DESCRIPTION	Gene identifier JGI	C0 average LFQ intensities	C24 average LFQ intensities	C48 average LFQ intensities	R0 average LFQ intensities	R24 average LFQ intensities	R48 average LFQ intensities	N: Two-way ANOVA p value treatment	N: Two-way ANOVA p value time	N: Two-way ANOVA p value Interaction	N: stddev C0	N: stddev C24	N: stddev C48	N: stddev R0	N: stddev R24	N: stddev R48	LFQ intensity C1-0	LFQ intensity C1-24	LFQ intensity C1-48	LFQ intensity C2-0	LFQ intensity C2-24	LFQ intensity C2-48	LFQ intensity C3-0	LFQ intensity C3-48	LFQ intensity C4-0	LFQ intensity C4-24	LFQ intensity C4-48	LFQ intensity C5-0	LFQ intensity C5-24	LFQ intensity C5-48	LFQ intensity C6-0	LFQ intensity C6-24	LFQ intensity C6-48	LFQ intensity R1-0	LFQ intensity R1-24	LFQ intensity R1-48	LFQ intensity R2-0	LFQ intensity R2-24	LFQ intensity R2-48	LFQ intensity R3-0	LFQ intensity R3-24	LFQ intensity R3-48	LFQ intensity R4-0	LFQ intensity R4-24	LFQ intensity R4-48
A8I596	tr|A8I596|A8I596_CHLRE Glyoxal or galactose oxidase OS=Chlamydomonas reinhardtii GN=GOX2 PE=4 SV=1	35.2	not assigned.unknown	(original description: Glyoxal or galactose oxidase OS=Chlamydomonas reinhardtii GN=GOX2 PE=4 SV=1)	Cre05.g243600.t1.2	1380630	2074440	1367120	2365380	2284130	11794100	1.40147e-08	9.41001e-09	1.92443e-09	1094890	1471460	279393	1184790	1637820	2377970	3525880	4398720	1222680	1096870	1162730	1799230	716579	1214430	742603	2683660	1509460	1492590	985322	1004080	709242	1141770	1452820	2112050	3222490	11657000	2267160	4849040	10555000	4682300	2627710	16290000	2148440	1771520	9431400
A8IV05	tr|A8IV05|A8IV05_CHLRE Peptidase subunit of mitochondrial ATP-dependent protease hslUV OS=Chlamydomonas reinhardtii GN=CHLREDRAFT_56993 PE=4 SV=1	35.2	not assigned.unknown	(original description: Peptidase subunit of mitochondrial ATP-dependent protease hslUV OS=Chlamydomonas reinhardtii GN=CHLREDRAFT_56993 PE=4 SV=1)	Cre14.g628350.t1.2	1514620	1867740	1607250	1580480	2792290	1546090	0.205431	0.018541	0.237877	186247	381735	440320	281842	1565990	502450	1188130	1373140	1904720	1491700	1879390	1516570	1586400	1836620	1469770	2428330	2162680	1616000	1726810	1011600	1735700	1931030	1211280	1734400	3461900	2241060	1957060	4156190	860750	1285000	1195690	1924670	1295800	2157030	1680250
A8J1Q3	tr|A8J1Q3|A8J1Q3_CHLRE Ribosomal protein L39 OS=Chlamydomonas reinhardtii GN=RPL39 PE=3 SV=1	35.2	not assigned.unknown	no hits & (original description: Ribosomal protein L39 OS=Chlamydomonas reinhardtii GN=RPL39 PE=3 SV=1)	#N/A	2092800	2448020	5481900	1916950	2463750	6087720	0.895856	0.000285891	0.89605	901587	1510050	2928430	798399	989514	3741040	2496990	3292250	1417960	1974240	2006820	2074120	3717310	6724100	1341910	1544070	7535600	1590810	4605190	7201900	1435540	791765	7937700	2291330	2293560	7286700	1663560	4134390	8543800	3244940	2884820	2098510	890223	1456380	747580
A8J8K3	tr|A8J8K3|A8J8K3_CHLRE Predicted protein (Fragment) OS=Chlamydomonas reinhardtii GN=CHLREDRAFT_193050 PE=4 SV=1	35.2	not assigned.unknown	no hits & (original description: Predicted protein (Fragment) OS=Chlamydomonas reinhardtii GN=CHLREDRAFT_193050 PE=4 SV=1)	#N/A	1979990	2156770	1654900	1342130	2368160	6371080	0.00689059	0.00143776	0.00021552	540099	1012940	629576	144955	1530020	2934210	1978320	2479140	1892100	3010280	3606650	1972150	1632510	2310960	1939260	1067020	694386	1846320	2304220	1060500	1473270	1326840	1999290	1356520	2417440	7229600	1193310	5335990	1637010	1136550	2110880	9511500	1424150	1850040	9016900
A8J906	tr|A8J906|A8J906_CHLRE Predicted protein OS=Chlamydomonas reinhardtii GN=CHLREDRAFT_192969 PE=4 SV=1	35.2	not assigned.unknown	(original description: Predicted protein OS=Chlamydomonas reinhardtii GN=CHLREDRAFT_192969 PE=4 SV=1)	Cre06.g278195.t1.1	2181860	1794920	4055910	3437820	2599640	3667090	0.323869	0.0413752	0.388042	1351590	578667	1930800	1644600	1566820	1369490	3132000	1188960	1826660	4362700	1630780	4882100	1160710	1410980	1990180	1787910	4941200	1750080	1616350	5315400	695508	2750620	5959100	4885400	2372690	4849300	1125150	4446940	4213800	1643050	3886000	1035060	4900400	1224660	4310800
TRXh2a	tr|A8IYP6|A8IYP6_CHLRE Thioredoxin h2 OS=Chlamydomonas reinhardtii GN=TRXh2c|TRXh2a|TRXh2b PE=4 SV=1	21.1	redox.thioredoxin	(chl4|514004 : 224.0) no description available & (gnl|cdd|36125 : 110.0) no description available & (gnl|cdd|48496 : 102.0) no description available & (q07090|trxh2_tobac : 91.3) Thioredoxin H-type 2 (TRX-H2) - Nicotiana tabacum (Common tobacco) & (at3g51030 : 87.0) encodes a cytosolic thioredoxin that reduces disulfide bridges of target proteins by the reversible formation of a disulfide bridge …	#N/A	2169720	1586440	2390930	1700710	1853150	2072590	0.441174	0.297813	0.48639	702648	615493	918657	599067	1043460	512772	2117800	691936	3485070	1670340	1607050	2002800	1099230	1824700	2994120	2289340	1800700	2759430	1350950	3641200	2377440	1992950	1591120	2080760	1041840	2776300	2646970	3796740	2003800	891466	1674810	1372580	1562190	2149030	1694530
A8IV36	tr|A8IV36|A8IV36_CHLRE Phosphomannomutase OS=Chlamydomonas reinhardtii GN=CHLREDRAFT_350 PE=3 SV=1	10.1.21	cell wall.precursor synthesis.phosphomannomutase	(chl4|515529 : 375.0) no description available & (loc_os04g58580.1 : 278.0) no description available & (at2g45790 : 269.0) encodes a phosphomannomutase, involved in ascorbate biosynthesis; phosphomannomutase (PMM); FUNCTIONS IN: protein binding, phosphomannomutase activity; INVOLVED IN: L-ascorbic acid biosynthetic process, response to salt stress, mannose biosynthetic process; LOCATED IN: cytopl…	#N/A	2581580	1935710	1274320	2123430	2778030	1632770	0.451787	0.039633	0.274469	629211	707627	531496	242863	2015210	394016	3164600	1863620	1131200	2053110	1509340	1181100	1914200	1271800	3069200	2249400	450749	3222700	2950170	1540400	2065700	1106000	2070680	2403100	1568520	1131700	2047800	6506480	1762200	2004800	1549100	1241590	1734900	3707170	1836300
A8HNF4	tr|A8HNF4|A8HNF4_CHLRE Predicted protein (Fragment) OS=Chlamydomonas reinhardtii GN=CHLREDRAFT_116646 PE=4 SV=1	28.1	DNA.synthesis/chromatin structure	(gnl|cdd|37652 : 432.0) no description available & (chl4|511678 : 390.0) no description available & (loc_os02g52250.1 : 353.0) no description available & (at1g77180 : 327.0) Encodes a putative transcriptional factor. Shows transcriptional activator activity in yeast. Involved in response to abscisic acid, salt and osmotic stress.; SKIP; CONTAINS InterPro DOMAIN/s: SKI-interacting protein, SKIP (I…	#N/A	1337090	1644660	1524950	1618020	2725890	1869790	0.12363	0.242758	0.620802	498804	571285	378570	673735	2344160	346166	1932180	1551900	2115020	970659	1031200	1154200	949743	1587200	2008080	2571120	1153540	971090	1396800	1363600	1190810	1672280	1776110	1445390	2102710	1462400	2885790	7064900	1492400	1480580	1197600	1975700	889070	3694420	2077700
A8J6C3	tr|A8J6C3|A8J6C3_CHLRE Phosphoglucan water dikinase OS=Chlamydomonas reinhardtii GN=PWD1 PE=4 SV=1	2.2.2.3	major CHO metabolism.degradation.starch.glucan water dikinase	(chl4|517507 : 907.0) no description available & (q2qtc2|pwd_orysa : 493.0) Phosphoglucan, water dikinase, chloroplast precursor (EC 2.7.9.5) - Oryza sativa (Rice) & (loc_os12g20150.1 : 493.0) no description available & (at5g26570 : 388.0) chloroplastidic phosphoglucan, water dikinase (PWD) which is required for normal degradation of leaf starch in Arabidopsis. NMR analysis of the mutants, sugges…	#N/A	1887300	2019390	3043100	2107650	1987070	1426300	0.0955855	0.740378	0.0268985	959664	726587	600553	461471	1452800	371120	825735	1593770	3301900	2795740	1214970	4156300	1940770	2822500	1428520	2381870	2682300	3234990	1830390	2594100	1098010	3075970	2701500	1866060	1128390	1122580	2548780	4782160	1027300	1500050	1663330	1873010	1798560	1193350	1733690
A8J329	tr|A8J329|A8J329_CHLRE Predicted protein OS=Chlamydomonas reinhardtii GN=CHLREDRAFT_175262 PE=4 SV=1	35.1.41	not assigned.no ontology.hydroxyproline rich proteins	(chl4|511837 : 213.0) no description available & (loc_os06g20390.1 : 104.0) no description available & (at4g26750 : 103.0) hydroxyproline-rich glycoprotein family protein; CONTAINS InterPro DOMAIN/s: Protein of unknown function DUF605 (InterPro:IPR006745); BEST Arabidopsis thaliana protein match is: glucan synthase-like 11 (TAIR:AT3G59100.1); Has 1807 Blast hits to 1807 proteins in 277 species: A…	#N/A	1406760	2122850	1824270	1997130	1576620	2126950	0.608843	0.690032	0.21067	951724	1038250	527545	372003	779412	828539	2974070	1307100	2002840	791462	2106610	1316540	842387	2509810	2215700	2079800	2030450	858738	3837360	1078700	758217	1283360	2007280	2309840	2144330	2355000	1988200	2749640	2435100	2295580	1429950	1889900	2287400	1600380	957875
A8HPN4	tr|A8HPN4|A8HPN4_CHLRE Plastid ribosomal protein S21 OS=Chlamydomonas reinhardtii GN=PRPS21 PE=4 SV=1	35.2	not assigned.unknown	(original description: Plastid ribosomal protein S21 OS=Chlamydomonas reinhardtii GN=PRPS21 PE=4 SV=1)	Cre01.g017300.t1.2	6349400	33147200	1420830	3103510	19876600	1608720	0.268979	2.43766e-05	0.341091	5537330	23974600	499569	2459840	15472800	618480	10204000	38599000	2158900	1410420	31126000	1218080	1501280	1081840	11745000	68542000	769501	1081730	2358800	1549990	12154000	25110000	1746660	1455760	42017000	1679520	1271930	26229000	738820	1265730	19580000	2229790	5171800	1713910	977430
A8I358	tr|A8I358|A8I358_CHLRE Predicted protein OS=Chlamydomonas reinhardtii GN=CHLREDRAFT_182145 PE=4 SV=1	35.2	not assigned.unknown	(original description: Predicted protein OS=Chlamydomonas reinhardtii GN=CHLREDRAFT_182145 PE=4 SV=1)	#N/A	1953080	1857190	1727620	2103400	2064490	3634290	0.166123	0.484878	0.317567	952252	758206	640070	778945	2150170	2708240	1166510	1550330	2122040	2893170	1110590	1822160	1227140	944276	3392500	2144360	1335170	1687970	1442860	1407560	1351200	3037780	2734530	3380150	1041790	8644800	2180180	6279060	2864500	2595810	2349340	1999600	1452070	1252260	4452000
A8I4Q2	tr|A8I4Q2|A8I4Q2_CHLRE Predicted protein OS=Chlamydomonas reinhardtii GN=CHLREDRAFT_93548 PE=4 SV=1	35.2	not assigned.unknown	(original description: Predicted protein OS=Chlamydomonas reinhardtii GN=CHLREDRAFT_93548 PE=4 SV=1)	#N/A	1370500	1828470	9007410	1545880	2435550	2994340	0.09296	0.00333227	0.0299889	466322	893792	6995850	737679	1488090	2556170	1525490	1591500	21293000	963458	861591	3153070	2058900	9643700	946813	1167690	8894300	1713520	2882050	9707600	1014820	2639510	1352810	1953210	1920560	623281	2142200	5350360	6678900	2427200	1160430	1063470	565867	2479460	1897170
A8I6P9	tr|A8I6P9|A8I6P9_CHLRE SEC61-beta subunit of ER-translocon (Fragment) OS=Chlamydomonas reinhardtii GN=SEC61B PE=4 SV=1	35.2	not assigned.unknown	(original description: Protein transport protein Sec61 subunit beta OS=Chlamydomonas reinhardtii GN=SEC61B PE=1 SV=1)	#N/A	2125300	1879180	3359200	1667620	3196200	6983650	0.0114308	5.92516e-05	0.0144452	877664	515327	268916	504851	3326470	1568220	3621610	1038040	2860700	1500910	1917720	3333000	1193970	3412500	2290400	2112580	3613000	2474000	1902300	3571600	1670930	2425280	3364400	1290210	1816660	6902900	2549600	9775940	7244300	1468300	1200800	7486000	1180990	2913900	4849400
A8IRT8;A8IRT7	tr|A8IRT8|A8IRT8_CHLRE NUDIX hydrolase family protein OS=Chlamydomonas reinhardtii GN=CHLREDRAFT_189231 PE=4 SV=1;tr|A8IRT7|A8IRT7_CHLRE ADP-ribose pyrophosphatase OS=Chlamydomonas reinhardtii GN=CHLREDRAFT_189230 PE=4 SV=1	35.2	not assigned.unknown	(original description: NUDIX hydrolase family protein OS=Chlamydomonas reinhardtii GN=CHLREDRAFT_189231 PE=4 SV=1)	#N/A	5147050	1526160	12626400	6281110	2891850	7783140	0.445361	0.000291588	0.129173	3406200	595941	6811340	3450600	2472480	4544040	8528400	1532080	4134400	7139900	787133	22709000	8516900	8271100	1483300	2373110	10737000	4175700	1194840	18477000	1038110	1743610	11430000	9725700	1343530	7936500	5681300	6843880	8043400	2386550	1224470	9200300	2065490	5151600	15314000
A8ITZ2	tr|A8ITZ2|A8ITZ2_CHLRE Predicted protein (Fragment) OS=Chlamydomonas reinhardtii GN=CHLREDRAFT_94536 PE=4 SV=1	35.2	not assigned.unknown	(original description: Predicted protein (Fragment) OS=Chlamydomonas reinhardtii GN=CHLREDRAFT_94536 PE=4 SV=1)	#N/A	1665450	1710360	2644250	1855520	2815310	2589980	0.169098	0.0521712	0.233867	711629	421217	898188	541766	1293120	761899	2593700	1776500	4068900	1275810	2046600	1846800	1082640	1889900	1188540	989485	2273400	1287380	1765020	2374800	2564650	1974210	3411700	2019640	1771000	2377600	2704040	3657740	2102400	1232020	2116270	2911600	1534020	5052410	1588830
A8IUW6	tr|A8IUW6|A8IUW6_CHLRE Predicted protein (Fragment) OS=Chlamydomonas reinhardtii GN=CHLREDRAFT_173010 PE=4 SV=1	35.2	not assigned.unknown	(original description: Predicted protein (Fragment) OS=Chlamydomonas reinhardtii GN=CHLREDRAFT_173010 PE=4 SV=1)	#N/A	1735940	2541070	2370730	1539970	2177780	1873150	0.159311	0.0533012	0.859312	532183	1200700	434417	689329	693370	340734	1686750	949739	2986600	1272880	2461800	1636880	968508	2309200	1957320	1861490	2351000	2239900	3667910	2440800	2290300	3764400	2499900	2701780	2074310	2027500	1768700	2699810	1776400	1736760	2704430	1363680	1170550	2812620	2403890
A8IWS7	tr|A8IWS7|A8IWS7_CHLRE Predicted protein OS=Chlamydomonas reinhardtii GN=CHLREDRAFT_157645 PE=4 SV=1	35.2	not assigned.unknown	(original description: Predicted protein OS=Chlamydomonas reinhardtii GN=CHLREDRAFT_157645 PE=4 SV=1)	#N/A	1377040	2140290	2726490	1611710	2304210	2362950	0.939094	0.000421704	0.402493	647583	436780	460326	549886	772985	526568	869631	2588500	2765600	1572860	2215650	3050300	808874	2695700	1879880	1413210	2976500	2325200	2182100	3035500	805784	2301980	1835320	1583730	1538140	1610950	831783	2537140	2966300	1857390	3475630	2561600	2489100	2468140	2723800
A8IYG2	tr|A8IYG2|A8IYG2_CHLRE Predicted protein OS=Chlamydomonas reinhardtii GN=CHLREDRAFT_190852 PE=4 SV=1	35.2	not assigned.unknown	(original description: Predicted protein OS=Chlamydomonas reinhardtii GN=CHLREDRAFT_190852 PE=4 SV=1)	#N/A	5850190	8761020	6415420	8438900	9666380	6897230	0.136718	0.0747837	0.615933	2459790	2396320	2323090	2457330	2712800	3837290	1291130	9141200	9425210	8356800	10309000	5943300	5336000	6505700	6126900	11463000	6947700	6662100	7543400	7327000	7328200	5348500	2343610	12041000	9658300	9906200	5455000	4318950	8870200	6483900	11414000	10453000	8776600	10319000	8012500
A8IZW0	tr|A8IZW0|A8IZW0_CHLRE Predicted protein OS=Chlamydomonas reinhardtii GN=CHLREDRAFT_157979 PE=4 SV=1	35.2	not assigned.unknown	(original description: Predicted protein OS=Chlamydomonas reinhardtii GN=CHLREDRAFT_157979 PE=4 SV=1)	#N/A	2624830	2539080	5453760	2047810	2925140	8196140	0.49199	0.00477909	0.470784	1828730	977608	5314340	662240	1699860	5470840	5925900	4246300	1924940	1339450	2347100	5146200	1091830	910822	1969330	1837580	12252000	1881350	1976920	741574	3541100	2287500	11747000	943121	1073550	9079700	2446880	2884380	14163000	2677610	1547450	607280	2273160	3601270	13321000
A8J7H8	tr|A8J7H8|A8J7H8_CHLRE Cytochrome c oxidase 11 kD subunit OS=Chlamydomonas reinhardtii GN=COX5C PE=4 SV=1	35.2	not assigned.unknown	(original description: Cytochrome c oxidase 11 kD subunit OS=Chlamydomonas reinhardtii GN=COX5C PE=4 SV=1)	Cre03.g157700.t1.2	1784490	2006180	2998280	1821310	2152100	1855180	0.197699	0.144304	0.0870202	1119000	657092	380026	547510	848742	718646	2622130	1123110	3469800	3510510	2719810	3302600	646836	3054200	890924	1682740	3024700	1102560	2578130	2701700	1933950	1927140	2436700	1803230	1811180	1059030	1241070	3154490	2650000	1710630	2822090	2678290	1739980	1742880	1067070
A8J7K1	tr|A8J7K1|A8J7K1_CHLRE Clathrin light chain OS=Chlamydomonas reinhardtii GN=CLC1 PE=3 SV=1	35.2	not assigned.unknown	(original description: Clathrin light chain OS=Chlamydomonas reinhardtii GN=CLC1 PE=3 SV=1)	Cre03.g155650.t1.2	2090820	2092270	3421980	2154480	3693680	4606290	0.094498	0.0228799	0.486479	813537	1224910	1408550	989587	2251480	2141250	2361880	978739	2434490	2118740	1136490	1490060	1701170	3110500	983822	2316840	5044000	3444790	1990880	4997900	1934500	4038400	3454900	2363800	3176920	7205300	1391580	8111620	4508200	1001810	2194520	2241810	2952200	3656200	5700400
A8J7T3	tr|A8J7T3|A8J7T3_CHLRE Flagellar associated protein OS=Chlamydomonas reinhardtii GN=FAP270 PE=4 SV=1	35.2	not assigned.unknown	(original description: Flagellar associated protein OS=Chlamydomonas reinhardtii GN=FAP270 PE=4 SV=1)	#N/A	1460330	3061280	1342280	1369710	2291240	1812060	0.802054	0.00112847	0.166531	742965	925137	362918	562473	1178570	541695	1307520	2288060	1854650	2821710	2287400	1109800	876525	1083540	1755580	3501670	987183	1126920	2771890	1293400	873728	4457370	1725100	1138230	3239360	1522100	1056930	4119200	1493400	2354310	1587410	1571300	951120	1145200	1298000
A8J8K4	tr|A8J8K4|A8J8K4_CHLRE Predicted protein (Fragment) OS=Chlamydomonas reinhardtii GN=CHLREDRAFT_176958 PE=4 SV=1	35.2	not assigned.unknown	(original description: Predicted protein (Fragment) OS=Chlamydomonas reinhardtii GN=CHLREDRAFT_176958 PE=4 SV=1)	#N/A	1567360	1905990	1534390	1381400	2404180	3208990	0.0487621	0.0762673	0.0764841	574277	502159	465235	433093	1329720	1665910	1420370	1917990	1691820	2470130	1662170	1371530	1910860	1158700	1408390	1713880	1804270	1434090	1476730	953320	760301	2759160	2226700	2002960	1279360	3682900	750411	4618440	2185300	1395340	2922110	6168100	1673620	2502780	3309600
A8JA70	tr|A8JA70|A8JA70_CHLRE Ferredoxin thioredoxin reductase, variable chain OS=Chlamydomonas reinhardtii GN=CHLREDRAFT_185233 PE=4 SV=1	35.2	not assigned.unknown	(original description: Ferredoxin thioredoxin reductase, variable chain OS=Chlamydomonas reinhardtii GN=CHLREDRAFT_185233 PE=4 SV=1)	Cre16.g687294.t1.1	1739030	2497580	4277720	2048900	2568790	3528810	0.762495	0.00435619	0.622497	363387	1444550	2064250	797208	885628	1898350	1445140	976004	2403400	1850480	2172250	3793200	1383380	4554900	2391160	4737970	5263700	1642030	1656960	7645900	1721980	2944730	2005220	1961230	2035140	4887000	1445780	3775600	5195200	1791070	3601250	3451800	3348500	2211330	5174400
A8JEP1	tr|A8JEP1|A8JEP1_CHLRE 50S ribosomal protein L35 OS=Chlamydomonas reinhardtii GN=PRPL35 PE=3 SV=1	35.2	not assigned.unknown	(original description: 50S ribosomal protein L35 OS=Chlamydomonas reinhardtii GN=PRPL35 PE=3 SV=1)	Cre04.g217932.t1.1	5720810	1722070	1512550	8321840	3022680	2093560	0.25175	0.00239188	0.782786	5245120	742809	583295	6409690	1954810	1248460	1665900	1622200	1917040	1517720	2505340	871909	1389760	1898380	6486900	655521	2193430	8966600	1482000	805922	14298000	2345300	1388630	15692000	1290890	2417730	1768320	2541430	1353380	1133530	4423000	1874380	8322000	1733530	1507500
A8JFS1	tr|A8JFS1|A8JFS1_CHLRE Translation initiation factor SUI1 family protein (Fragment) OS=Chlamydomonas reinhardtii GN=SUI1B PE=4 SV=1	35.2	not assigned.unknown	(original description: Translation initiation factor SUI1 family protein (Fragment) OS=Chlamydomonas reinhardtii GN=SUI1B PE=4 SV=1)	#N/A	1788250	2858760	1755280	2457390	2906510	1851860	0.296917	0.0184139	0.630607	615494	874870	682213	1106930	484403	1228350	2407800	4269900	2008970	1454790	2706600	2139410	1108610	1231850	1281990	1889880	1981950	2609700	2531610	654248	1866620	2895800	2515230	1586070	2040700	518782	2846760	3442970	2587600	1709200	3126700	1108460	2425420	2860900	1158930
A8JGS4	tr|A8JGS4|A8JGS4_CHLRE Acyl-coa-binding protein OS=Chlamydomonas reinhardtii GN=CHLREDRAFT_133008 PE=4 SV=1	35.2	not assigned.unknown	(original description: Acyl-coa-binding protein OS=Chlamydomonas reinhardtii GN=CHLREDRAFT_133008 PE=4 SV=1)	Cre02.g118850.t1.2	1867120	2197430	5179090	1744170	2537890	5652350	0.702267	7.03292e-07	0.850873	1069660	712148	2098480	569869	1378010	1623330	1420980	1409590	5064800	1455360	2240270	2278250	947596	4467700	2306950	2293030	6177700	1228480	1752050	8588300	3843330	3292230	4497800	1977400	3428390	5714300	1861470	4856750	4770500	651627	2054920	8683100	1718780	2223980	4481000
A8JIC4	tr|A8JIC4|A8JIC4_CHLRE Predicted protein (Fragment) OS=Chlamydomonas reinhardtii GN=CHLREDRAFT_154885 PE=4 SV=1	35.2	not assigned.unknown	(original description: Predicted protein (Fragment) OS=Chlamydomonas reinhardtii GN=CHLREDRAFT_154885 PE=4 SV=1)	#N/A	2380400	2377660	1529480	2875900	3235600	1956860	0.0699456	0.0224025	0.844334	600871	611888	514137	250375	1980770	648838	2249170	2910100	1658700	2071340	3053600	1020760	2012530	2240520	1707860	1858930	1614280	3186400	1679030	848684	3055100	2386620	1793960	3196200	5859900	1208600	2775420	5331520	2268800	2686480	3219200	2575790	2865800	2272090	2639020
A8IR30	tr|A8IR30|A8IR30_CHLRE Iron-sulfur cluster assembly protein OS=Chlamydomonas reinhardtii GN=NIFU3 PE=4 SV=1	29.8	protein.assembly and cofactor ligation	(chl4|517306 : 713.0) no description available & (at4g01940 : 97.8) Encodes a protein containing the NFU domain that may be involved in iron-sulfur cluster assembly. Part of a five member gene family, more closely related to NFU2 and 3 than to NFU4 and 5. Targeted to the chloroplast.; NFU domain protein 1 (NFU1); CONTAINS InterPro DOMAIN/s: NIF system FeS cluster assembly, NifU, C-terminal (Inter…	#N/A	1326630	2004600	1654790	1433830	1928010	2058440	0.469561	0.0956116	0.684207	179331	973459	681662	199146	638085	930666	1380800	2343500	1430850	1338400	2191350	1073290	1471200	1986290	1021600	3355060	1074180	1233700	1235600	1499430	1514100	897510	2864700	1516900	1842460	666877	1121900	2910780	1814700	1693800	2245930	2468850	1300600	2079700	2731070
A8IWL0	tr|A8IWL0|A8IWL0_CHLRE Ubiquitin carboxyl-terminal hydrolase (Fragment) OS=Chlamydomonas reinhardtii GN=CHLREDRAFT_190447 PE=3 SV=1	29.5	protein.degradation	(chl4|521375 : 353.0) no description available & (gnl|cdd|36629 : 212.0) no description available & (gnl|cdd|85235 : 201.0) no description available & (ipr001578 : 157.10342) Peptidase C12, ubiquitin carboxyl-terminal hydrolase 1 & (at4g17510 : 149.0) ubiquitin C-terminal hydrolase 3 (UCH3); FUNCTIONS IN: ubiquitin thiolesterase activity; INVOLVED IN: ubiquitin-dependent protein catabolic process…	#N/A	2347730	2402150	1564340	1625650	3437290	2924430	0.150042	0.127202	0.0756291	696644	1222720	691686	513303	2096500	925316	2953480	1848080	1739280	2930860	1843460	976124	2077480	2448300	1326320	995925	2175300	2945930	3336900	652097	1852300	3986400	1394910	2017260	1952140	4295400	2238760	6493930	3163600	1497820	2754450	1673970	747649	5582050	3419600
A8HP17	tr|A8HP17|A8HP17_CHLRE Proteasome endopeptidase complex OS=Chlamydomonas reinhardtii GN=POA7 PE=3 SV=1	29.5.11.20	protein.degradation.ubiquitin.proteasom	(chl4|515372 : 493.0) no description available & (gnl|cdd|35405 : 341.0) no description available & (gnl|cdd|48449 : 320.0) no description available & (q9lsu0|psa3_orysa : 318.0) Proteasome subunit alpha type 3 (EC 3.4.25.1) (20S proteasome alpha subunit G) (20S proteasome subunit alpha-7) - Oryza sativa (Rice) & (loc_os01g59600.2 : 318.0) no description available & (at2g27020 : 314.0) Encodes 20…	Cre14.g619550.t1.2	1706980	2195420	1701860	1586530	2222980	1840680	0.911416	0.31585	0.938869	547594	1589510	206655	708540	1081760	879815	1536600	1672900	1537820	1553600	1841620	1533800	2155000	2026140	2498500	4981520	1870890	1565500	1487560	1544910	932706	993520	1697570	2577760	4162040	1453920	1796600	2099290	1074120	792340	1640570	2061250	1148800	2237450	2581180
A8ITN6	tr|A8ITN6|A8ITN6_CHLRE Molecular chaperone prefoldin, subunit 2 OS=Chlamydomonas reinhardtii GN=PFD2 PE=4 SV=1	29.6	protein.folding	(chl4|524819 : 179.0) no description available & (at3g22480 : 92.4) prefoldin 2 (PDF2); FUNCTIONS IN: unfolded protein binding; INVOLVED IN: protein folding; LOCATED IN: prefoldin complex; EXPRESSED IN: 22 plant structures; EXPRESSED DURING: 13 growth stages; CONTAINS InterPro DOMAIN/s: Prefoldin beta-like (InterPro:IPR002777), Prefoldin (InterPro:IPR009053); Has 423 Blast hits to 423 proteins in…	#N/A	1743960	1800010	2482740	2503970	2960920	2819470	0.0551017	0.504015	0.668173	483596	1136560	1308400	1207030	1265490	958648	2210420	1210910	2861640	1474980	887537	982718	2405270	3463300	1733360	3238570	4375700	1117070	2810290	1399650	1522690	852750	1813410	2795800	3325080	3367600	2333610	3025270	1004390	2534660	2161830	3658500	4571340	4958740	2869600
A8IRV6	tr|A8IRV6|A8IRV6_CHLRE Eukaryotic translation initiation factor 3 subunit B OS=Chlamydomonas reinhardtii GN=EIF3B PE=3 SV=1	29.2.3	protein.synthesis.initiation	(chl4|521285 : 1388.0) no description available & (at5g25780 : 654.0) member of eIF3b - eukaryotic initiation factor 3b; eukaryotic translation initiation factor 3B-2 (EIF3B-2); FUNCTIONS IN: protein binding, nucleic acid binding, translation initiation factor activity; INVOLVED IN: translational initiation; LOCATED IN: cytosol, nucleus, cytoplasm; EXPRESSED IN: cultured cell, seed; CONTAINS Inte…	Cre03.g190100.t1.1	1974560	1855590	2544920	1439790	2857130	1962910	0.871423	0.214842	0.111733	707434	1402150	975327	483635	1448650	492530	1699510	660289	2215700	1980080	1904250	4419400	3329280	1690100	1319080	3840640	1929700	1946000	401723	2401900	1573430	2471060	2612700	1441300	3979370	1868400	1168620	4850070	2740830	1069650	1987840	1336510	2328420	3283560	1581480
A8J1A3;A8JJ58	tr|A8J1A3|A8J1A3_CHLRE Ribosomal protein L24 OS=Chlamydomonas reinhardtii GN=RPL24 PE=4 SV=1;tr|A8JJ58|A8JJ58_CHLRE Predicted protein (Fragment) OS=Chlamydomonas reinhardtii GN=CHLREDRAFT_109252 PE=4 SV=1	29.2.1.2.2.24	protein.synthesis.ribosomal protein.eukaryotic.60S subunit.L24	(chl4|519552 : 190.0) no description available & (loc_os05g40820.2 : 136.0) no description available & (p50888|rl24_horvu : 134.0) 60S ribosomal protein L24 - Hordeum vulgare (Barley) & (at3g53020 : 132.0) RPL24B encodes ribosomal protein L24, homolog of cytosolic RPL24, found in archaea and higher eukaryotes. Arabidopsis has two RPL24 homologs, RPL24A (AT2G36620) and RPL24B. Mutants showed defec…	#N/A	6524920	3070020	6933470	6283630	4752630	5128760	0.735286	0.0385911	0.207402	3230370	2701590	1171060	743497	2841910	2048680	1338240	3938400	7234000	6351600	2351550	8873100	7930000	6594200	11268000	7305800	5659100	6612000	1304470	5889100	5649700	449887	7351300	6001100	3365240	4756800	5915800	3698500	5367000	7324300	980141	5564000	6167700	5332400	6832300
A8IM74	tr|A8IM74|A8IM74_CHLRE Ribosomal protein L36a OS=Chlamydomonas reinhardtii GN=RPL36a PE=3 SV=1	29.2.1.2.2.536	protein.synthesis.ribosomal protein.eukaryotic.60S subunit.L36A	(chl4|524113 : 134.0) no description available & (p49213|rl44_chlre : 131.0) 60S ribosomal protein L44 (L41) - Chlamydomonas reinhardtii & (loc_os07g33860.1 : 116.0) no description available & (at4g14320 : 110.0) Zinc-binding ribosomal protein family protein; FUNCTIONS IN: structural constituent of ribosome; INVOLVED IN: translation; LOCATED IN: ribosome, cytosolic large ribosomal subunit; EXPRES…	Cre06.g310700.t1.2	1592630	1831870	2195210	2227380	2337900	1364620	0.67057	0.531804	0.0281842	741829	496523	778281	792887	724778	540270	1511700	1877190	2650630	1724400	1442460	1743470	2689400	1783300	406174	2633450	1768900	1853200	1809600	1633340	1370910	1396650	3591640	3642590	2250400	658030	1649600	3559700	1001290	1766300	1679100	2117040	1723330	2149830	1224040
A8JCC6	tr|A8JCC6|A8JCC6_CHLRE Acidic ribosomal protein P1 OS=Chlamydomonas reinhardtii GN=RPP1 PE=3 SV=1	29.2.1.2.2.81	protein.synthesis.ribosomal protein.eukaryotic.60S subunit.P1	(p29763|rla1_chlre : 119.0) 60S acidic ribosomal protein P1 - Chlamydomonas reinhardtii & (chl4|517899 : 119.0) no description available & (gnl|cdd|36973 : 103.0) no description available & (at5g24510 : 94.0) 60S acidic ribosomal protein family; FUNCTIONS IN: structural constituent of ribosome; INVOLVED IN: translational elongation; LOCATED IN: cytosolic ribosome, ribosome; EXPRESSED IN: inflores…	Cre17.g738300.t1.2	40614600	45653000	86542000	37283800	77168300	85163700	0.406983	0.00184004	0.290824	23428900	26226500	52517100	22569800	17205600	13827100	56968000	88729000	41472000	68457000	38723000	183530000	29918000	87387000	1067720	34374000	81355000	45262000	47561000	87176000	42015000	18878000	38332000	52432000	103810000	92179000	1284930	65843000	85435000	19118000	77005000	80614000	55977000	88197000	78238000
A8IL32	tr|A8IL32|A8IL32_CHLRE Photosystem I reaction center subunit XI OS=Chlamydomonas reinhardtii GN=PSAL PE=4 SV=1	1.1.2.2	PS.lightreaction.photosystem I.PSI polypeptide subunits	(chl4|512552 : 344.0) no description available & (gnl|cdd|86048 : 177.0) no description available & (p23993|psal_horvu : 152.0) Photosystem I reaction center subunit XI, chloroplast precursor (PSI-L) (PSI subunit V) - Hordeum vulgare (Barley) & (at4g12800 : 147.0) Encodes subunit L of photosystem I reaction center.; photosystem I subunit l (PSAL); FUNCTIONS IN: molecular_function unknown; INVOLVE…	Cre12.g486300.t1.2	13214700	8790080	3441190	10612300	6001120	2589220	0.436138	0.0296194	0.944907	5667270	14240000	2841190	5419670	10489200	2070160	11513000	2253810	5631400	22423000	2027570	7808900	10774000	3449990	11926000	34210000	858375	16718000	1499470	479446	5933900	3959600	2419000	14534000	1527170	1478340	1268860	3083260	2778000	14878000	824265	1945100	13775000	1929280	1257500
A8HYN9	tr|A8HYN9|A8HYN9_CHLRE U6 snRNA-associated Sm-like protein LSm4 OS=Chlamydomonas reinhardtii GN=SMP6B PE=4 SV=1	27.1	RNA.processing	(chl4|522845 : 193.0) no description available & (q43582|lsm4_tobac : 150.0) Probable U6 snRNA-associated Sm-like protein LSm4 (Glycine-rich protein 10) (GRP 10) - Nicotiana tabacum (Common tobacco) & (at5g27720 : 149.0) embryo defective 1644 (emb1644); CONTAINS InterPro DOMAIN/s: Like-Sm ribonucleoprotein (LSM) domain (InterPro:IPR001163), Like-Sm ribonucleoprotein (LSM)-related domain (InterPro…	Cre06.g251300.t1.2	2357920	2022290	2005630	1833600	2730860	2300790	0.718867	0.818433	0.490313	1361480	755307	608405	590594	1973990	1456810	4631150	3207580	2058400	2567330	1375070	1130110	2464870	1820900	2593140	2262850	1766600	955909	1853420	2302300	935155	1412560	2955470	2832750	1155500	1024420	2011560	6497050	1971100	1385330	2837860	1104450	1122030	2554800	3937190
A8JHX0	tr|A8JHX0|A8JHX0_CHLRE Proliferating cell nuclear antigen OS=Chlamydomonas reinhardtii GN=PCN1 PE=3 SV=1	27.3.67	RNA.regulation of transcription.putative transcription regulator	(chl4|513184 : 484.0) no description available & (gnl|cdd|36849 : 348.0) no description available & (p17070|pcna_orysa : 329.0) Proliferating cell nuclear antigen (PCNA) (Cyclin) - Oryza sativa (Rice) & (loc_os02g56130.1 : 329.0) no description available & (at1g07370 : 326.0) Encodes putative proliferating cell nuclear antigen involved in cell cycle regulation.; proliferating cellular nuclear ant…	Cre12.g515850.t1.2	1250360	3434680	1901870	1479390	3123270	5520400	0.0476971	0.00773091	0.0258686	470592	1429380	1250020	683518	2369650	3013190	1446180	2874100	1122250	1727050	3760100	964121	698455	924595	1361430	4124190	1464820	1633500	5101400	3096500	635567	1313600	3838960	611231	1146060	7257000	2553870	7542170	6301300	1940530	2843110	5571400	1312110	1108970	9755100
A8IIN4	tr|A8IIN4|A8IIN4_CHLRE Glutamyl-tRNA(Gln) amidotransferase subunit A, chloroplastic/mitochondrial OS=Chlamydomonas reinhardtii GN=GAT1 PE=3 SV=1	19.1	tetrapyrrole synthesis.glu-tRNA synthetase	(ipr000120 : 1500.0) Amidase & (chl4|510013 : 796.0) no description available & (gnl|cdd|80447 : 649.0) no description available & (gnl|cdd|36425 : 417.0) no description available & (at3g25660 : 410.0) Amidase family protein; FUNCTIONS IN: glutaminyl-tRNA synthase (glutamine-hydrolyzing) activity, carbon-nitrogen ligase activity, with glutamine as amido-N-donor; INVOLVED IN: translation; LOCATED …	Cre10.g439400.t1.1	1602610	1448970	2687060	2012740	2656360	2158410	0.225376	0.188539	0.0481507	826860	563800	911205	565167	1003570	792776	2959390	734912	3711100	1925520	1774100	3646400	1391160	1872740	441567	1569720	2721700	1578400	1032910	2715200	1319660	2133230	1455250	2492160	2627700	1831400	1001430	3329820	2544800	1857110	2982170	2003100	2037500	2627510	839561
A8IV18	tr|A8IV18|A8IV18_CHLRE Predicted protein OS=Chlamydomonas reinhardtii GN=CHLREDRAFT_190684 PE=4 SV=1	13.1.3.5.2	amino acid metabolism.synthesis.aspartate family.lysine.dihydrodipicolinate reductase	(chl4|515549 : 280.0) no description available & (gnl|cdd|36035 : 97.4) no description available & (loc_os02g24020.1 : 91.3) no description available & (at2g44040 : 90.5) Dihydrodipicolinate reductase, bacterial/plant; FUNCTIONS IN: dihydrodipicolinate reductase activity; INVOLVED IN: oxidation reduction, lysine biosynthetic process via diaminopimelate, metabolic process, diaminopimelate biosynth…	#N/A	2487420	1518670	1488570	2082700	2250530	2626960	0.0252121	0.331969	0.00933739	556194	504925	351808	324653	745857	844489	2100680	1344660	2020740	2059500	1239820	1489340	3478430	1176470	2460190	2274340	1044000	2744600	983283	1512220	2081100	1751230	1688640	2213000	1400870	2007370	2400000	3400860	2212980	1697600	2066900	3974320	1790300	2814560	3401610
A8J786	tr|A8J786|A8J786_CHLRE Imidazole glycerol phosphate synthase (Fragment) OS=Chlamydomonas reinhardtii GN=HIS7 PE=3 SV=1	13.1.7.4	amino acid metabolism.synthesis.histidine.N-5'-phosphoribosyl-formimino-5-aminoimidazole-4-carboxamide ribonucleotide isomerase'	(chl4|512444 : 202.0) no description available & (gnl|cdd|35842 : 197.0) no description available & (at4g26900 : 149.0) encodes a glutamine amidotransferase and cyclase, catalyzes the fifth and sixth steps of the histidine biosynthetic pathway; HIS HF (AT-HF); FUNCTIONS IN: imidazoleglycerol-phosphate synthase activity; INVOLVED IN: histidine biosynthetic process; LOCATED IN: chloroplast; EXPRESS…	#N/A	2164210	3255770	4946700	1860600	3397300	2160590	0.0149426	0.00497948	0.00845864	1024150	770702	1048210	829024	1917320	709635	1147360	2910500	5120600	3788210	2336560	5107200	1015300	4784600	2496900	2920270	6469200	2514200	3957600	3189000	2023300	4153900	5009600	1163470	3813800	2849000	1255330	5944360	3093100	993244	3868460	2192560	2303820	4483100	1782000
A8IQS8	tr|A8IQS8|A8IQS8_CHLRE Methylenetetrahydrofolate dehydrogenase/ methylenetetrahydrofolate cyclohydrolase OS=Chlamydomonas reinhardtii GN=CHLREDRAFT_206121 PE=4 SV=1	25.5	C1-metabolism.Methylenetetrahydrofolate dehydrogenase & Methenyltetrahydrofolate cyclohydrolase	(chl4|517055 : 300.0) no description available & (loc_os02g02850.1 : 215.0) no description available & (at4g00620 : 212.0) Amino acid dehydrogenase family protein; FUNCTIONS IN: binding, catalytic activity; INVOLVED IN: folic acid and derivative biosynthetic process, metabolic process; LOCATED IN: chloroplast; CONTAINS InterPro DOMAIN/s: Tetrahydrofolate dehydrogenase/cyclohydrolase, NAD(P)-bindi…	#N/A	4579820	5078700	2667940	5089400	4226300	3326020	0.652296	0.000313499	0.189586	1565640	402719	1011010	562136	1389360	762734	4598600	5065600	1217690	5115400	5716300	2613700	5371700	3565500	1455550	5035100	2861800	5466100	4977200	3893300	5471600	4599300	1855640	4880600	4348100	3465990	4290500	3203390	4143600	5119800	2251740	3537700	4828600	5106300	2871700
A8JHN8	tr|A8JHN8|A8JHN8_CHLRE Peptidyl-prolyl cis-trans isomerase, cyclophilin-type OS=Chlamydomonas reinhardtii GN=CYN28 PE=4 SV=1	31.3.1	cell.cycle.peptidylprolyl isomerase	(chl4|514132 : 462.0) no description available & (loc_os08g19610.3 : 179.0) no description available & (at5g35100 : 149.0) Cyclophilin-like peptidyl-prolyl cis-trans isomerase family protein; FUNCTIONS IN: peptidyl-prolyl cis-trans isomerase activity; INVOLVED IN: protein folding, peptidyl-cysteine S-nitrosylation; LOCATED IN: chloroplast; EXPRESSED IN: 22 plant structures; EXPRESSED DURING: 13 g…	#N/A	2930330	2393590	4302670	3197050	2547560	4686930	0.241582	2.59005e-09	0.846149	485498	341820	584632	474365	459768	784536	2469200	2491800	5051500	3345900	2853200	4381700	3034100	4392600	2438300	2086860	3857300	2674900	2513900	4708300	3619600	2022210	3424600	3367300	2450200	3938200	2884900	2311920	5060800	2772100	1867340	4133700	2972700	2568300	4595100
A8IF73	tr|A8IF73|A8IF73_CHLRE Predicted protein (Fragment) OS=Chlamydomonas reinhardtii GN=CHLREDRAFT_99391 PE=4 SV=1	18	Co-factor and vitamine metabolism	(chl4|520791 : 322.0) no description available & (gnl|cdd|28861 : 226.0) no description available & (at5g60540 : 202.0) Encodes a protein predicted to function in tandem with PDX1 to form glutamine amidotransferase complex with involved in vitamin B6 biosynthesis. PDX2 is predicted to function as glutaminase within the complex.; pyridoxine biosynthesis 2 (PDX2); CONTAINS InterPro DOMAIN/s: PdxT/S…	#N/A	2651660	2224810	1759480	1771600	2592080	1504020	0.22469	0.0108769	0.0649095	761302	405229	646786	317943	907793	305603	2406500	1634160	2840320	2266900	2576030	1951340	3102400	1431400	3940170	2003150	937392	1772170	2576150	1479510	2421800	2334530	1916950	1703190	1618460	1188670	1703630	4228740	1767100	1663000	2222200	1271630	2111100	2026700	1707200
A8J8I6	tr|A8J8I6|A8J8I6_CHLRE VID72-domain protein OS=Chlamydomonas reinhardtii GN=CHLREDRAFT_195665 PE=4 SV=1	33.99	development.unspecified	(chl4|516181 : 1131.0) no description available & (loc_os02g54780.1 : 331.0) no description available & (at4g33400 : 297.0) Vacuolar import/degradation, Vid27-related protein; FUNCTIONS IN: molecular_function unknown; INVOLVED IN: N-terminal protein myristoylation; LOCATED IN: cytosol, nucleus, plasma membrane; EXPRESSED IN: 25 plant structures; EXPRESSED DURING: 15 growth stages; CONTAINS InterP…	#N/A	2490120	3350310	7217830	1708460	1500540	3453170	0.00104623	0.000143856	0.131441	1873500	2028140	2517160	613608	940412	1987550	3007840	3752600	7910700	1499560	6703800	11762000	924961	7209700	1675380	2473710	6433200	1781310	2167940	5168000	6051700	1653480	4823400	855310	1603320	4691700	2219960	3142740	6041700	1543580	1162230	2748530	2514130	1810820	1245050
Q6UKY4	tr|Q6UKY4|Q6UKY4_CHLRE Acyl carrier protein OS=Chlamydomonas reinhardtii GN=ACP1 PE=2 SV=1	11.1.12	lipid metabolism.FA synthesis and FA elongation.ACP protein	(chl4|511929 : 213.0) no description available & (gnl|cdd|36959 : 119.0) no description available & (at1g65290 : 112.0) Encodes a member of the mitochondrial acyl carrier protein (ACP) family. As part of the mitochondrial matrix, it is likely to be involved in fatty acid or lipoic acid biogenesis.; mitochondrial acyl carrier protein 2 (mtACP2); FUNCTIONS IN: acyl carrier activity, cobalt ion bind…	Cre16.g673109.t1.1	4936420	5638960	5859630	7082580	5873590	5188150	0.365232	0.816557	0.185447	1863180	2522260	2385030	1672570	1199480	1272870	3590700	2090900	6681600	3635800	5499800	9787200	3711800	6124500	4031600	4667520	5400800	7581500	8690700	2664500	7067100	7245900	4499200	6546100	5074100	4581800	5358900	3779660	4655800	5567500	6661200	6361200	8475000	6546100	3875700
A8IX17	tr|A8IX17|A8IX17_CHLRE Predicted protein (Fragment) OS=Chlamydomonas reinhardtii GN=CHLREDRAFT_102512 PE=3 SV=1	11.1.5	lipid metabolism.FA synthesis and FA elongation.beta hydroxyacyl ACP dehydratase	(chl4|521667 : 309.0) no description available & (loc_os08g12840.1 : 197.0) no description available & (gnl|cdd|80441 : 184.0) no description available & (at5g10160 : 183.0) Thioesterase superfamily protein; FUNCTIONS IN: hydro-lyase activity, 3-hydroxyacyl-[acyl-carrier-protein] dehydratase activity; INVOLVED IN: fatty acid biosynthetic process; LOCATED IN: cell wall, chloroplast, membrane; EXPR…	#N/A	4889050	3877560	4438570	6503750	4857100	4913160	0.0671655	0.122036	0.66319	1975190	1022540	1915560	2098820	319492	940506	4517900	4509300	3958800	8114700	4738200	6511600	2419800	4305100	3793800	2146510	1006700	6085300	3903300	5623600	4402800	4090500	5225600	5177300	5178500	4270000	10490000	4629470	4513000	4762000	5295200	5648100	7013200	4885200	5280900
A8J4D3	tr|A8J4D3|A8J4D3_CHLRE Alpha-amylase OS=Chlamydomonas reinhardtii GN=AMYA2 PE=3 SV=1	2.2.2.1.1	major CHO metabolism.degradation.starch.starch cleavage.alpha amylase	(chl4|525272 : 862.0) no description available & (at1g69830 : 449.0) Encodes a plastid-localized &#945;-amylase. Expression is reduced in the SEX4 mutant. Loss of function mutations show normal diurnal pattern of starch accumulation/degradation. Expression follows circadian rhythms.; alpha-amylase-like 3 (AMY3); FUNCTIONS IN: alpha-amylase activity; INVOLVED IN: circadian rhythm, starch catabolic…	#N/A	2738890	1484340	4465390	2104680	1787850	3168760	0.0728657	5.10914e-05	0.170801	482710	479498	1202840	959006	882013	1471440	2604700	1927990	6099900	3071500	2037780	3710590	2834400	3584900	3424900	926698	5380900	2444500	1331810	4998200	2053320	1197430	3017830	1100410	1660670	5202400	3115800	3110230	3371000	860690	2607160	1825700	2280620	1010470	4066400
Q8HEB4	tr|Q8HEB4|Q8HEB4_CHLRE Cytochrome b-c1 complex subunit Rieske, mitochondrial OS=Chlamydomonas reinhardtii GN=risp PE=4 SV=1	9.5	mitochondrial electron transport / ATP synthesis.cytochrome c reductase	(chl4|511695 : 508.0) no description available & (p51135|ucri5_tobac : 272.0) Ubiquinol-cytochrome c reductase iron-sulfur subunit 5, mitochondrial precursor (EC 1.10.2.2) (Rieske iron-sulfur protein 5) (RISP5) - Nicotiana tabacum (Common tobacco) & (at5g13440 : 263.0) Ubiquinol-cytochrome C reductase iron-sulfur subunit; FUNCTIONS IN: metal ion binding; INVOLVED IN: oxidation reduction; LOCATED …	Cre01.g051900.t1.2	4081700	2341430	2066750	3325630	2555410	1597180	0.344205	0.00117892	0.579492	791102	1082920	1152700	1236750	1623430	535463	2843220	3689800	1160390	3584500	2054170	4066600	4522800	1417430	5130500	3232230	1679480	4096400	1151300	1247900	4312800	1579640	2828690	1884080	4727400	2222780	3769500	4427700	1762530	3302600	1472080	1013200	5411000	2006890	1746080
Q6V9A9	tr|Q6V9A9|Q6V9A9_CHLRE NADH:ubiquinone oxidoreductase 11 kDa subunit OS=Chlamydomonas reinhardtii GN=NUOB8 PE=2 SV=1	9.1.2	mitochondrial electron transport / ATP synthesis.NADH-DH.localisation not clear	(chl4|516651 : 191.0) no description available & (gnl|cdd|38656 : 107.0) no description available & (at5g47890 : 100.0) NADH-ubiquinone oxidoreductase B8 subunit, putative; CONTAINS InterPro DOMAIN/s: Ribosomal protein/NADH dehydrogenase domain (InterPro:IPR007741), NADH dehydrogenase [ubiquinone] (complex I), alpha subcomplex, subunit 2 (InterPro:IPR016464); Has 1807 Blast hits to 1807 proteins …	Cre16.g679500.t1.2	1688560	2390570	3288070	2275390	3275490	3117680	0.33303	0.0735182	0.602025	359113	1251730	1448720	1217970	2122700	448991	2163980	2749960	1184700	1940160	1148360	4154700	1171320	3256000	1408330	4240750	5458000	1782700	2500170	3156200	1664900	1313610	2518800	2062800	2465450	3003400	4677450	7528640	2933200	1199060	2493130	3611200	1805600	2114420	2701500
A8HM32	tr|A8HM32|A8HM32_CHLRE Predicted protein (Fragment) OS=Chlamydomonas reinhardtii GN=CHLREDRAFT_101411 PE=4 SV=1	35.1	not assigned.no ontology	(chl4|511341 : 523.0) no description available & (gnl|cdd|35248 : 340.0) no description available & (at3g45770 : 257.0) Polyketide synthase, enoylreductase family protein; FUNCTIONS IN: copper ion binding, zinc ion binding, ATP binding; INVOLVED IN: oxidation reduction, metabolic process; LOCATED IN: mitochondrion, chloroplast; EXPRESSED IN: 25 plant structures; EXPRESSED DURING: 13 growth stages…	#N/A	2038200	1813340	1874590	1559250	2010390	5585530	0.00312501	0.000106654	6.01343e-05	657637	798699	1367110	764969	429667	1652800	1765360	3031590	2316410	1872010	2098660	668852	1630200	1079640	1370830	962196	1103440	3183850	1330830	4409800	2406980	1643420	1669420	2675880	1635980	5629000	997144	2510990	4125600	1035530	2388310	7283400	1319230	1527810	6468100
A8IX19	tr|A8IX19|A8IX19_CHLRE Predicted protein OS=Chlamydomonas reinhardtii GN=CHLREDRAFT_79613 PE=4 SV=1	35.1	not assigned.no ontology	(chl4|521666 : 188.0) no description available & (loc_os05g01050.2 : 108.0) no description available & (at1g23750 : 98.6) Nucleic acid-binding, OB-fold-like protein; CONTAINS InterPro DOMAIN/s: Nucleic acid-binding, OB-fold-like (InterPro:IPR016027), Nucleic acid-binding, OB-fold (InterPro:IPR012340); BEST Arabidopsis thaliana protein match is: Nucleic acid-binding, OB-fold-like protein (TAIR:AT1…	Cre03.g208000.t1.1	1429610	2957360	3212850	1653350	3215360	2528730	0.922776	0.0133881	0.604301	470752	1418370	1468670	433007	1731390	1552880	1908880	1734930	1017540	2116650	2674890	3802400	986942	3519400	1033940	4683310	4866600	1261870	1529700	4203100	1269380	4163970	1868040	1361500	1720380	4797200	1271110	6177660	4206800	2094000	2982400	1296340	1177030	2300400	1463770
A8HNG8	tr|A8HNG8|A8HNG8_CHLRE Uncharacterized lumenal polypeptide OS=Chlamydomonas reinhardtii GN=ULP1 PE=4 SV=1	35.2	not assigned.unknown	(original description: Uncharacterized lumenal polypeptide OS=Chlamydomonas reinhardtii GN=ULP1 PE=4 SV=1)	Cre01.g051500.t1.2	41446000	31080600	30804800	58091700	50858600	43367700	0.0121003	0.229582	0.88304	17775100	24562000	11281700	12119600	25229300	11496100	65909000	69273000	46655000	55653000	28444000	14535000	29996000	35037000	16103000	668890	26670000	41985000	30683000	24432000	39030000	26334000	37500000	71266000	64525000	36817000	43460000	3323700	51440000	68667000	60479000	51283000	64161000	64689000	31565000
A8HP36;A8HP37	tr|A8HP36|A8HP36_CHLRE Cell wall protein pherophorin-C2 OS=Chlamydomonas reinhardtii GN=PHC2 PE=4 SV=1;tr|A8HP37|A8HP37_CHLRE Cell wall protein pherophorin-C13 OS=Chlamydomonas reinhardtii GN=PHC13 PE=4 SV=1	35.2	not assigned.unknown	(original description: Cell wall protein pherophorin-C2 OS=Chlamydomonas reinhardtii GN=PHC2 PE=4 SV=1)	#N/A	2203690	2000230	10536700	1584880	2352430	2770630	0.0601856	0.0192015	0.0595636	1287760	927966	10123100	455417	1061260	1199590	3859630	1107810	1412990	1469550	1051920	29532000	3276440	8888600	2718400	2837060	2445740	476501	3024000	10734000	1421610	1980380	10207000	1007410	2441750	1017800	2030910	2725220	3670500	1346510	4236390	3702620	1565200	1822260	2364910
A8HPM8	tr|A8HPM8|A8HPM8_CHLRE Predicted protein OS=Chlamydomonas reinhardtii GN=CHLREDRAFT_183558 PE=4 SV=1	35.2	not assigned.unknown	(original description: Predicted protein OS=Chlamydomonas reinhardtii GN=CHLREDRAFT_183558 PE=4 SV=1)	Cre01.g016900.t1.2	29988000	21644000	8218800	39075800	20434700	6660070	0.443272	5.78212e-08	0.232056	8158970	12254600	5150270	6899490	11734900	3154670	31110000	16722000	988620	34811000	12489000	4505800	25585000	9491400	15801000	9590190	7136000	34346000	36434000	15321000	38275000	32985000	11870000	41441000	16964000	6044800	44930000	17929000	6986700	40784000	31903000	11854000	39387000	20797000	7146200
A8HQJ8	tr|A8HQJ8|A8HQJ8_CHLRE Subunit of the signal recognition particle OS=Chlamydomonas reinhardtii GN=SRP14 PE=4 SV=1	35.2	not assigned.unknown	(original description: Subunit of the signal recognition particle OS=Chlamydomonas reinhardtii GN=SRP14 PE=4 SV=1)	Cre01.g031200.t1.2	1540000	2120150	2655680	2115940	2579930	2958900	0.158688	0.0450091	0.933369	600347	790190	307487	639321	1469570	1149680	1395250	1112150	2871500	1942080	2483850	2295500	2129270	2689700	1301910	2024780	2817300	517977	3220270	2264100	1953530	1759710	2996000	3041290	2716500	2454800	2507330	5392320	3402500	1168470	1733230	4230400	2012960	2437310	1256030
A8HR64	tr|A8HR64|A8HR64_CHLRE Selenophosphate synthase (Fragment) OS=Chlamydomonas reinhardtii GN=SELD PE=4 SV=1	35.2	not assigned.unknown	(original description: Selenophosphate synthase (Fragment) OS=Chlamydomonas reinhardtii GN=SELD PE=4 SV=1)	#N/A	1403610	1689000	3652020	2238250	2908930	3270680	0.279301	0.0244155	0.3704	751131	457348	1660650	828601	2057970	1755070	2522390	949823	516820	1677780	1611020	4085800	1500380	4458200	280575	1758740	3652600	940663	2065570	5413700	1499880	2059860	3785000	1594000	1575140	1087350	1829830	6686290	4947300	3542400	3907140	3836800	2967260	1457080	1026720
A8HRE4	tr|A8HRE4|A8HRE4_CHLRE Predicted protein OS=Chlamydomonas reinhardtii GN=CHLREDRAFT_187849 PE=4 SV=1	35.2	not assigned.unknown	(original description: Predicted protein OS=Chlamydomonas reinhardtii GN=CHLREDRAFT_187849 PE=4 SV=1)	Cre13.g564050.t1.1	1316740	2012320	3071060	2241430	1952360	2901980	0.575724	0.0395722	0.466752	517182	1358640	1304990	1404130	769750	1408550	1206210	974037	3782000	635156	977851	3900100	1594910	1326840	2136360	4274370	4009400	983991	2141980	1453010	1343820	1693360	3955000	5051640	952867	2455800	1735310	2527780	4199400	2005600	1542390	4869900	1707220	1328440	1597470
A8HTG7	tr|A8HTG7|A8HTG7_CHLRE Glycine-rich protein OS=Chlamydomonas reinhardtii GN=CHLREDRAFT_156203 PE=4 SV=1	35.2	not assigned.unknown	no hits & (original description: Glycine-rich protein OS=Chlamydomonas reinhardtii GN=CHLREDRAFT_156203 PE=4 SV=1)	Cre13.g577900.t1.2	5912200	10292400	3796840	6571880	11475700	3554410	0.443838	5.08328e-06	0.807416	2669720	5130120	1210500	1535890	3663700	1220190	7508000	12222000	4961800	5043200	9730210	2884700	6349100	3728400	1107600	1652840	5207600	6629900	14201000	3966300	8835400	13656000	2032260	6101200	11260000	4106900	4584300	5551930	3708300	5196900	10219000	4371400	7354200	14211000	2316900
A8HVD7	tr|A8HVD7|A8HVD7_CHLRE Predicted protein (Fragment) OS=Chlamydomonas reinhardtii GN=CHLREDRAFT_51996 PE=4 SV=1	35.2	not assigned.unknown	(original description: Predicted protein (Fragment) OS=Chlamydomonas reinhardtii GN=CHLREDRAFT_51996 PE=4 SV=1)	#N/A	1698490	2538810	5264440	1861760	2646260	2347260	0.011689	0.000141891	0.000903831	458421	171445	1961570	608833	1130090	429920	2546260	2479330	5623800	1773260	2842560	3580200	1586730	4517500	1617640	2434770	4840400	1476760	2445080	9004400	1190300	2492310	4020300	1846330	3821270	1900900	1938240	3252370	2279200	1920180	1326010	2074000	2655290	3861960	2688810
A8HYF5	tr|A8HYF5|A8HYF5_CHLRE Predicted protein OS=Chlamydomonas reinhardtii GN=CHLREDRAFT_196071 PE=4 SV=1	35.2	not assigned.unknown	(original description: Predicted protein OS=Chlamydomonas reinhardtii GN=CHLREDRAFT_196071 PE=4 SV=1)	#N/A	1641130	2334880	1426250	1724460	2263170	1677740	0.667642	0.0833463	0.888887	444075	522115	440690	669552	1635050	304392	2511800	2379400	1699200	1605500	2274000	1135500	1542900	718903	1292100	3186380	1941500	1547270	1991200	1421320	1347200	1843400	1641080	804358	1892300	1177300	2704930	5554390	1754900	1759600	1108540	1472180	1214210	1570400	1742600
A8HZC0	tr|A8HZC0|A8HZC0_CHLRE Predicted protein (Fragment) OS=Chlamydomonas reinhardtii GN=CHLREDRAFT_113438 PE=4 SV=1	35.2	not assigned.unknown	(original description: Predicted protein (Fragment) OS=Chlamydomonas reinhardtii GN=CHLREDRAFT_113438 PE=4 SV=1)	#N/A	10621100	19612600	16980800	9711200	11481900	16937000	0.0745069	0.00252659	0.0789777	690094	9156000	3151620	1735040	3211960	5035710	10048000	11221000	18261000	9748400	17262000	17959000	10487000	17112000	10998000	35160000	15405000	10771000	15461000	21277000	11674000	18959000	11871000	10340000	13319000	23395000	6582800	5120470	16525000	9882200	13612000	13149000	11593000	12188000	22623000
A8I2V7	tr|A8I2V7|A8I2V7_CHLRE Predicted protein OS=Chlamydomonas reinhardtii GN=CHLREDRAFT_186741 PE=4 SV=1	35.2	not assigned.unknown	(original description: Predicted protein OS=Chlamydomonas reinhardtii GN=CHLREDRAFT_186741 PE=4 SV=1)	Cre02.g114450.t1.2	2587300	2115060	1112670	4749350	2465250	1881250	9.8016e-05	1.95099e-07	0.013318	1300220	313124	147097	535595	879770	428198	2849200	2481200	969446	4588900	1847700	959576	1013090	1111600	2791640	2179450	1116900	1286470	2324310	1156150	2994500	1742610	1362320	5175800	2244800	1349800	4436600	4210730	1457160	4617300	1997400	2332700	5568400	1770850	1810200
A8I3X1	tr|A8I3X1|A8I3X1_CHLRE Predicted protein OS=Chlamydomonas reinhardtii GN=CHLREDRAFT_155527 PE=4 SV=1	35.2	not assigned.unknown	no hits & (original description: Predicted protein OS=Chlamydomonas reinhardtii GN=CHLREDRAFT_155527 PE=4 SV=1)	#N/A	7475490	3970360	1999640	12612400	9197310	3829040	0.0244758	0.00635363	0.646621	4368700	3804180	1487220	8123940	5224970	4512140	7800000	8157600	812068	12006000	8110200	1560440	2136720	702819	2682710	1405550	1414780	12282000	1222790	4553100	7945500	955646	2954620	10459000	9804810	12921000	9890500	7803110	1472010	22858000	8428800	2868320	20708000	18294000	1036500
A8I8A6	tr|A8I8A6|A8I8A6_CHLRE Predicted protein OS=Chlamydomonas reinhardtii GN=CHLREDRAFT_182023 PE=4 SV=1	35.2	not assigned.unknown	(original description: Predicted protein OS=Chlamydomonas reinhardtii GN=CHLREDRAFT_182023 PE=4 SV=1)	Cre02.g084000.t1.2	4955700	5463010	16976500	7277710	7504460	19878800	0.263271	9.67841e-06	0.975189	4988950	5357780	5198500	5921790	6687030	5912710	2136580	13712000	18209000	1325310	8009800	6564000	1725510	20686000	2252500	905465	19470000	13258000	2167200	19087000	9036290	2520610	17843000	16775000	9491400	18737000	12182000	2700540	20569000	1470470	1410210	16860000	4790600	19036000	15826000
A8I917	tr|A8I917|A8I917_CHLRE Predicted protein OS=Chlamydomonas reinhardtii GN=CHLREDRAFT_186626 PE=4 SV=1	35.2	not assigned.unknown	(original description: Predicted protein OS=Chlamydomonas reinhardtii GN=CHLREDRAFT_186626 PE=4 SV=1)	#N/A	1525010	2000060	5636060	1536960	2226830	6788370	0.405706	6.02149e-09	0.575496	747262	535376	2254260	495790	1612640	1666470	1058150	1450250	8214700	2775150	1510140	5335200	1254500	4283500	2071680	2141070	6625200	1192710	2749800	7327300	797854	2149050	2030440	1929810	1036310	6738200	1162060	4939510	5923200	1561250	3376750	9887200	1187000	1239620	6910400
A8IAJ4	tr|A8IAJ4|A8IAJ4_CHLRE Predicted protein OS=Chlamydomonas reinhardtii GN=CHLREDRAFT_181993 PE=4 SV=1	35.2	not assigned.unknown	no hits & (original description: Predicted protein OS=Chlamydomonas reinhardtii GN=CHLREDRAFT_181993 PE=4 SV=1)	Cre02.g079400.t1.2	1345150	2814000	2826520	1925500	2843670	3566300	0.24765	0.00920545	0.762053	269795	1773580	1063670	327509	1222350	1737260	1301050	2578090	1659670	1788680	2264860	2154160	1340540	3714600	1198190	5803060	3766700	983576	2368410	3873800	1458870	1055570	1790210	1558070	2002070	3476500	1874350	3553320	5721800	2273060	4656020	5321500	2254250	2323740	3580700
A8IBV4	tr|A8IBV4|A8IBV4_CHLRE Predicted protein OS=Chlamydomonas reinhardtii GN=CHLREDRAFT_140970 PE=4 SV=1	35.2	not assigned.unknown	(original description: Predicted protein OS=Chlamydomonas reinhardtii GN=CHLREDRAFT_140970 PE=4 SV=1)	#N/A	1488580	1153910	1352730	1589960	2016720	1393470	0.186871	0.689514	0.323422	651639	450055	325996	819739	1049450	675145	2554900	1240640	1182100	1998560	778900	1550800	1372090	1128700	969930	1878870	1171300	1035000	1078970	1149000	1001000	792160	1934460	1128800	3086910	979521	3099640	3006930	910806	1948230	2689590	1774670	1351790	1645550	1138900
A8ICT4	tr|A8ICT4|A8ICT4_CHLRE F1F0 ATP synthase epsilon subunit OS=Chlamydomonas reinhardtii GN=ATP15 PE=4 SV=1	35.2	not assigned.unknown	(original description: F1F0 ATP synthase epsilon subunit OS=Chlamydomonas reinhardtii GN=ATP15 PE=4 SV=1)	Cre10.g420700.t1.2	4403200	4492760	13161000	7438070	6120680	10535000	0.450284	6.07772e-09	0.00410506	1777890	1766460	2756670	1481810	2035420	1729060	5393600	7214500	12875000	5967000	4910600	11647000	2762000	12611000	1977120	2487600	18425000	6311700	3582800	13001000	4007800	4268300	10407000	8736300	6039500	8930300	6655900	2862890	9971010	7451400	7269800	12960000	9222700	8920500	12474000
A8IFL3	tr|A8IFL3|A8IFL3_CHLRE Predicted protein OS=Chlamydomonas reinhardtii GN=CHLREDRAFT_144069 PE=4 SV=1	35.2	not assigned.unknown	(original description: Predicted protein OS=Chlamydomonas reinhardtii GN=CHLREDRAFT_144069 PE=4 SV=1)	#N/A	1990440	5514320	3679670	5335000	4161930	2740960	0.509892	0.182081	0.0150414	1821480	851311	2762930	1345640	2354840	2195220	1463290	6457700	7399100	683227	5604300	1830660	922953	1708200	1235560	4155420	7065700	5580500	5452100	2327500	2057110	5902100	1746880	6433900	5735500	6937800	2659510	4512630	1369220	5641100	5864500	3214700	5758400	1521200	2340730
A8IGI0	tr|A8IGI0|A8IGI0_CHLRE Predicted protein OS=Chlamydomonas reinhardtii GN=CPLD24 PE=4 SV=1	35.2	not assigned.unknown	(chl4|509942 : 436.0) no description available & (at1g16080 : 265.0) unknown protein; LOCATED IN: apoplast, chloroplast stroma, chloroplast, chloroplast envelope; EXPRESSED IN: 23 plant structures; EXPRESSED DURING: 14 growth stages; Has 81 Blast hits to 81 proteins in 28 species: Archae - 0; Bacteria - 2; Metazoa - 0; Fungi - 0; Plants - 62; Viruses - 0; Other Eukaryotes - 17 (source: NCBI BLink…	#N/A	1957830	1967380	2201560	1805470	2540960	1994430	0.801182	0.478787	0.425036	997573	651503	569672	210564	1294140	376337	3890330	1573140	1242800	1603910	1313200	2979000	1529860	2372000	1798490	1646250	2269900	1918300	2460500	1994500	1006070	2843830	2351190	1849400	2209890	1644000	1979640	4846790	2272500	1702650	1678880	2493000	2091390	3176130	1734900
A8ISS9	tr|A8ISS9|A8ISS9_CHLRE Predicted protein OS=Chlamydomonas reinhardtii GN=CHLREDRAFT_189395 PE=4 SV=1	35.2	not assigned.unknown	(original description: Predicted protein OS=Chlamydomonas reinhardtii GN=CHLREDRAFT_189395 PE=4 SV=1)	#N/A	3044280	2540630	1607860	2740980	4042500	1634590	0.469574	0.0496796	0.40847	754365	967037	351521	378277	3771030	777690	4216900	3032820	1692160	2481300	2206250	1707290	3578700	1993670	2506600	3442820	1893160	2296800	1007930	1129380	3185400	3013330	1231490	2958000	1901980	967621	2978000	11507200	1977410	2961200	1462270	1615910	2706500	3141120	1345200
A8ISV8	tr|A8ISV8|A8ISV8_CHLRE Predicted protein OS=Chlamydomonas reinhardtii GN=CHLREDRAFT_189410 PE=4 SV=1	35.2	not assigned.unknown	(original description: Predicted protein OS=Chlamydomonas reinhardtii GN=CHLREDRAFT_189410 PE=4 SV=1)	Cre04.g221400.t1.2	2211680	2372040	3675170	3555430	2922450	4792290	0.034472	0.0143441	0.754944	737517	909782	1245160	1056710	1095060	2201320	3153000	3752500	3637200	2690700	1194000	3951900	1778600	1823600	1377940	2343590	4998800	1539250	2258400	4927000	2730600	2311700	2712500	5201700	4823200	4132200	2105800	2248870	2858550	3908500	1961380	8505200	3959100	3483700	5991100
A8IT91	tr|A8IT91|A8IT91_CHLRE Predicted protein OS=Chlamydomonas reinhardtii GN=CHLREDRAFT_189474 PE=4 SV=1	35.2	not assigned.unknown	(original description: Predicted protein OS=Chlamydomonas reinhardtii GN=CHLREDRAFT_189474 PE=4 SV=1)	#N/A	1603980	1530480	6543940	1491050	2159110	5201210	0.568883	6.47704e-06	0.469177	831367	529380	3975230	249472	1216780	1805800	900400	1545310	5556600	935196	1497560	13486000	3075820	6655100	1991450	857678	5112500	1558670	1413130	7146000	1162330	2338710	1307410	1712150	1402330	5912500	1199130	3851150	7012900	1254460	1635190	6394200	1579190	3400640	5686400
A8ITQ2;A8ITQ1	tr|A8ITQ2|A8ITQ2_CHLRE p23 co-chaperone of HSP90 system (Fragment) OS=Chlamydomonas reinhardtii GN=CHLREDRAFT_205624 PE=4 SV=1;tr|A8ITQ1|A8ITQ1_CHLRE p23 co-chaperone of HSP90 system OS=Chlamydomonas reinhardtii GN=CHLREDRAFT_205624 PE=4 SV=1	35.2	not assigned.unknown	(original description: p23 co-chaperone of HSP90 system (Fragment) OS=Chlamydomonas reinhardtii GN=CHLREDRAFT_205624 PE=4 SV=1)	#N/A	1951590	2399520	6843140	2432340	2530180	3276140	0.0535181	0.000145661	0.00607834	709045	1031620	2598740	1198090	1187300	1790780	1524650	2223550	7791900	2846300	2136670	1649130	1783550	7444900	2787200	2590470	7292200	1101100	3953430	8106200	1666760	1093470	8774500	1956960	2460180	5795600	4814700	4656120	2671570	1561660	1648700	2182660	1935880	1301670	5278700
A8IU39	tr|A8IU39|A8IU39_CHLRE Predicted protein OS=Chlamydomonas reinhardtii GN=CHLREDRAFT_189613 PE=4 SV=1	35.2	not assigned.unknown	(original description: Predicted protein OS=Chlamydomonas reinhardtii GN=CHLREDRAFT_189613 PE=4 SV=1)	Cre07.g349250.t1.2	1891980	5506240	10885400	3161180	3127540	7787870	0.106667	1.00422e-06	0.0987273	964568	3892980	3690780	1267820	2517930	1772460	1830660	7474400	9070690	989128	9354900	17872000	1974880	10796000	2329390	1266420	11241000	3443630	1347590	8901790	784173	8087900	7430800	1336130	2189580	10376000	3549710	3891900	6581400	1857340	7852300	9532900	3866900	2429970	7473100
A8IUY6	tr|A8IUY6|A8IUY6_CHLRE Plastocyanin-like protein OS=Chlamydomonas reinhardtii GN=CHLREDRAFT_147738 PE=4 SV=1	35.2	not assigned.unknown	(original description: Plastocyanin-like protein OS=Chlamydomonas reinhardtii GN=CHLREDRAFT_147738 PE=4 SV=1)	Cre14.g629050.t1.2	1905430	2356880	1766830	1627400	1750570	1632870	0.155194	0.455925	0.673734	587209	838196	666678	133000	735006	716638	1654800	1794420	2473200	1901400	1291800	1778270	3071700	1648800	1659500	3372630	1733100	1475100	2927950	604046	1670080	2397610	2363550	1786700	1652600	947806	1565000	3198840	1965970	1550210	1649900	2815330	1719900	1475800	1073640
A8IYN3	tr|A8IYN3|A8IYN3_CHLRE Predicted protein OS=Chlamydomonas reinhardtii GN=CHLREDRAFT_184099 PE=4 SV=1	35.2	not assigned.unknown	(original description: Predicted protein OS=Chlamydomonas reinhardtii GN=CHLREDRAFT_184099 PE=4 SV=1)	#N/A	4359760	10133100	1970930	5891630	5082860	2157400	0.292138	2.74598e-05	0.00490911	2434760	4496070	790680	1049340	2593120	579143	1339030	5665600	1211160	2143030	9567900	3166990	3213200	1511480	5807800	17584000	2041270	6891400	7889400	1276180	6764100	9958400	2618510	5686900	5405700	2518180	4898500	2667650	1401550	6296800	5644000	2734370	5113300	6287500	1448290
A8IYP3	tr|A8IYP3|A8IYP3_CHLRE Predicted protein OS=Chlamydomonas reinhardtii GN=CHLREDRAFT_173432 PE=4 SV=1	35.2	not assigned.unknown	(original description: Predicted protein OS=Chlamydomonas reinhardtii GN=CHLREDRAFT_173432 PE=4 SV=1)	#N/A	2404770	2712410	1798970	2615040	3699240	2738200	0.0301636	0.0527279	0.544062	963257	713805	663514	786130	1626790	495924	2723890	3076900	1185500	3409800	3630030	1151130	2932100	1712640	1002710	2809870	2407300	1411110	2248570	2782800	2949000	1796690	1554470	1357270	6179500	2702100	2959000	3065250	2186000	3121500	2700400	2775390	3181800	4706000	3659930
A8IZS7	tr|A8IZS7|A8IZS7_CHLRE Predicted protein OS=Chlamydomonas reinhardtii GN=CHLREDRAFT_191001 PE=4 SV=1	35.2	not assigned.unknown	(original description: Predicted protein OS=Chlamydomonas reinhardtii GN=CHLREDRAFT_191001 PE=4 SV=1)	Cre09.g392500.t1.2	1715360	2115220	1860730	1904800	2274570	1945120	0.500356	0.370816	0.979303	173987	445309	589146	1168340	828162	322879	1450100	2271690	1101990	1599150	1460250	1880700	1748500	2810970	1849100	2361570	1582100	1709800	1889700	1597200	1935530	2592900	2191400	2691250	2758230	1801700	2076900	2631120	1530430	801289	2306740	2186820	777924	3352790	1665500
A8J049	tr|A8J049|A8J049_CHLRE Hydroxyproline-rich glycoprotein, cell wall protein OS=Chlamydomonas reinhardtii GN=VSP4 PE=4 SV=1	35.2	not assigned.unknown	(original description: Hydroxyproline-rich glycoprotein, cell wall protein OS=Chlamydomonas reinhardtii GN=VSP4 PE=4 SV=1)	#N/A	2178550	2439760	1778830	1333260	1909350	3955060	0.557239	0.169469	0.0277135	1412960	1521170	488452	297436	840284	2606540	2091180	2826650	1608030	1242410	4914000	1656020	4928250	1199250	1032120	1814130	1689760	2054590	1105150	2673400	1722720	1538840	1846490	1633310	2340420	3442200	1745560	2476330	545074	1001020	1498430	3967100	1083340	950524	4277300
A8J0A0	tr|A8J0A0|A8J0A0_CHLRE Predicted protein OS=Chlamydomonas reinhardtii GN=CHLREDRAFT_191409 PE=4 SV=1	35.2	not assigned.unknown	(original description: Predicted protein OS=Chlamydomonas reinhardtii GN=CHLREDRAFT_191409 PE=4 SV=1)	#N/A	7535970	1746230	1137510	4027310	3560470	18061500	0.0417901	0.0736454	0.00321281	3409320	1086790	265693	2354910	3424920	15707800	10926000	972238	1166170	12066000	1549130	1534750	8259700	935210	5245100	3548250	1138980	4083900	833744	771910	4635100	1827810	1278060	6654900	1968360	18510000	1363860	2294100	8385800	6289100	2154040	44745000	5004800	3097510	26800000
A8J246	tr|A8J246|A8J246_CHLRE Coiled-coil domain 6-like protein OS=Chlamydomonas reinhardtii GN=CHLREDRAFT_191672 PE=4 SV=1	35.2	not assigned.unknown	(original description: Coiled-coil domain 6-like protein OS=Chlamydomonas reinhardtii GN=CHLREDRAFT_191672 PE=4 SV=1)	Cre06.g282900.t1.2	2126520	2870920	2914580	1700120	3380700	1767470	0.421468	0.0689274	0.290033	1296910	817844	1631340	854589	1516590	974919	4619660	2068730	3429400	1406180	1896950	1073980	2070500	4733200	878018	3326160	4045900	1935180	3488500	733678	1849590	3574270	3471300	2014560	1746680	1480080	1154680	5482540	1255480	3013170	4364600	1339570	1093010	2462220	1120140
A8J276	tr|A8J276|A8J276_CHLRE Rubredoxin OS=Chlamydomonas reinhardtii GN=RBD2 PE=4 SV=1	35.2	not assigned.unknown	(original description: Rubredoxin OS=Chlamydomonas reinhardtii GN=RBD2 PE=4 SV=1)	Cre06.g284600.t1.2	1826460	2208030	5168020	1324320	1546330	5434440	0.530986	4.77885e-06	0.759647	733044	876645	3081710	416982	410317	2105040	1367290	3578800	1745530	2594310	1182700	5864100	1561950	6613000	2735240	1829910	5800500	832093	2214500	1455900	1867870	2234260	9529100	1241760	1195320	3822300	917409	2136030	4478100	1919150	1849460	6008100	850696	1384660	9319600
A8J383	tr|A8J383|A8J383_CHLRE Predicted protein OS=Chlamydomonas reinhardtii GN=CHLREDRAFT_184636 PE=4 SV=1	35.2	not assigned.unknown	(original description: Predicted protein OS=Chlamydomonas reinhardtii GN=CHLREDRAFT_184636 PE=4 SV=1)	Cre03.g143967.t1.1	1744060	2145150	2392270	1308160	2952010	1517160	0.737364	0.226977	0.367162	855312	1397060	1277620	427767	2750780	609571	1339320	1596800	3162350	2370470	833300	1386480	2477760	1361600	2650260	3616940	2885250	744850	1008200	1205340	881697	3670490	4352580	1032040	1469120	975115	2043270	8506660	1139150	1384450	2336100	2049780	1240860	2037500	1223560
A8J8M3	tr|A8J8M3|A8J8M3_CHLRE Shikimate kinase-related protein OS=Chlamydomonas reinhardtii GN=CGL37 PE=4 SV=1	35.2	not assigned.unknown	(original description: Shikimate kinase-related protein OS=Chlamydomonas reinhardtii GN=CGL37 PE=4 SV=1)	#N/A	3206400	1969380	1376500	2918140	2897540	1696950	0.311756	0.000855123	0.273186	192990	1022990	308846	1287830	1227890	622421	3491900	3655200	1428330	3373200	900851	1198850	3122400	1126920	3109900	1571280	1272560	3179100	1959330	1973030	2961900	1760260	1259300	4556100	1337620	918817	1188630	4571720	1671350	1548190	2085180	2586030	3293100	2191390	2234060
A8JC42	tr|A8JC42|A8JC42_CHLRE V-type proton ATPase subunit G OS=Chlamydomonas reinhardtii GN=ATPvG PE=3 SV=1	35.2	not assigned.unknown	(original description: V-type proton ATPase subunit G OS=Chlamydomonas reinhardtii GN=ATPvG PE=3 SV=1)	Cre11.g468550.t1.2	1361820	1908020	2668150	2386000	1866420	1837080	0.866373	0.439835	0.029305	465013	984221	605214	1465450	412681	311674	1638190	778230	2666400	1663680	3082200	3684400	1039750	1897600	1999090	2634650	2665600	866319	1078430	2251000	963917	1966590	2843910	3422120	1753660	1605200	4882360	2181250	1882900	1613490	1246750	2372200	1092300	2310370	1833000
A8JC51	tr|A8JC51|A8JC51_CHLRE Mitochondrial ubiquinol-cytochrome c oxidoreductase subunit 9 OS=Chlamydomonas reinhardtii GN=QCR9 PE=2 SV=1	35.2	not assigned.unknown	no hits & (original description: Mitochondrial ubiquinol-cytochrome c oxidoreductase subunit 9 OS=Chlamydomonas reinhardtii GN=QCR9 PE=2 SV=1)	Cre11.g468950.t1.2	2064230	2093140	1947780	3621120	4310960	2040170	0.0186181	0.131724	0.247321	611889	771893	409155	2418400	2508810	682782	2057780	2229290	1505110	1000850	828825	1725290	2354810	2713850	1924770	2227890	1885170	2851700	2233000	1934300	2195500	2946680	1922970	3743200	4527910	1488960	1652510	8798710	3312280	975129	2103040	1535970	7476800	3101070	1861380
A8JEN9	tr|A8JEN9|A8JEN9_CHLRE Predicted protein OS=Chlamydomonas reinhardtii GN=CHLREDRAFT_82554 PE=4 SV=1	35.2	not assigned.unknown	(original description: Predicted protein OS=Chlamydomonas reinhardtii GN=CHLREDRAFT_82554 PE=4 SV=1)	#N/A	2374640	1639210	1685900	2564590	2982640	4009130	0.000457584	0.451805	0.034253	488903	736529	633960	654706	1816960	661436	1411290	785637	1146860	2319700	961212	1735240	2626400	2500820	2657870	2490960	1187610	2573500	2091100	1144290	2659100	1867150	2400600	1659640	3701390	3249700	2754200	6312760	3957700	2664500	1539870	3483700	2281000	1552870	4115600
A8JEX4	tr|A8JEX4|A8JEX4_CHLRE Predicted protein (Fragment) OS=Chlamydomonas reinhardtii GN=CHLREDRAFT_153796 PE=4 SV=1	35.2	not assigned.unknown	(original description: Predicted protein (Fragment) OS=Chlamydomonas reinhardtii GN=CHLREDRAFT_153796 PE=4 SV=1)	#N/A	2327550	2923670	32527700	1529050	2630580	9874250	6.61854e-12	1.57783e-19	2.29907e-13	990988	2683990	3667600	413830	1713190	2572880	3864240	821606	36361000	1488910	1446860	29460000	2146430	32369000	1989360	7477170	27460000	3155340	3145690	32822000	1321000	1727040	36694000	945790	1800460	10200000	1754030	4269370	8039400	1471370	5286700	8665600	1717960	1839620	14778000
A8JFD6	tr|A8JFD6|A8JFD6_CHLRE Predicted protein OS=Chlamydomonas reinhardtii GN=CHLREDRAFT_185737 PE=4 SV=1	35.2	not assigned.unknown	(original description: Predicted protein OS=Chlamydomonas reinhardtii GN=CHLREDRAFT_185737 PE=4 SV=1)	Cre17.g732250.t1.1	2852360	4346420	5048970	5191340	3632710	3949040	0.724996	0.668046	0.025307	2104330	2390950	936650	1126580	1076660	1515420	2131290	7986800	5469100	4220100	1791190	5746500	1425940	6005000	1946820	2647230	5313000	913318	4585500	3940900	6476700	4721400	3819340	6283100	3871800	6036600	4377100	3452800	3778400	4483400	4324700	1483010	3724010	1884240	4136000
A8JFX7	tr|A8JFX7|A8JFX7_CHLRE Flagellar associated protein, cobalamin adenosyltransferase-like protein OS=Chlamydomonas reinhardtii GN=FAP23 PE=4 SV=1	35.2	not assigned.unknown	(original description: Flagellar associated protein, cobalamin adenosyltransferase-like protein OS=Chlamydomonas reinhardtii GN=FAP23 PE=4 SV=1)	#N/A	3755950	3050190	2120370	3140750	3938090	2699330	0.477542	0.0515216	0.284587	755654	1427040	1514980	1156970	609347	1390450	5177900	1146540	1895460	4007400	4769050	1020840	3215100	4269800	3268000	2096260	3718100	3308100	3686800	1142210	3559200	3552300	675836	3693800	3842000	2914500	3644500	4763310	816618	804488	3035560	2944600	3746000	4337700	2961400
A8JG35	tr|A8JG35|A8JG35_CHLRE Predicted protein OS=Chlamydomonas reinhardtii GN=CHLREDRAFT_160132 PE=4 SV=1	35.2	not assigned.unknown	(original description: Predicted protein OS=Chlamydomonas reinhardtii GN=CHLREDRAFT_160132 PE=4 SV=1)	#N/A	2130260	3233200	1846360	2683110	2341190	1786600	0.783226	0.0556837	0.172616	975091	411736	1159820	1090720	912625	450549	1852180	3248000	1284550	976694	2707700	1294530	2901030	1983990	1197360	3664680	1047480	2374200	2946900	1342130	3480100	3598700	4125470	1582490	3097500	1695820	1224350	1308940	1965310	2546990	2597400	1075020	3711900	2962200	1565950
A8JGC6	tr|A8JGC6|A8JGC6_CHLRE Cell wall protein pherophorin-C18 OS=Chlamydomonas reinhardtii GN=PHC18 PE=4 SV=1	35.2	not assigned.unknown	(original description: Cell wall protein pherophorin-C18 OS=Chlamydomonas reinhardtii GN=PHC18 PE=4 SV=1)	#N/A	1900640	1698390	5613080	2293630	2546870	5145120	0.598336	2.04237e-09	0.274004	734718	795740	871601	1456790	1208970	465207	2402330	556912	4760700	2210550	1358900	6324200	2362800	6793900	2502110	2490000	4549500	868841	2396850	5483000	1057220	1689310	5767200	5010280	2411780	5336600	1329760	4223500	4617000	1919760	852780	4726700	978360	2329300	5010700
A8JH10	tr|A8JH10|A8JH10_CHLRE Predicted protein OS=Chlamydomonas reinhardtii GN=CHLREDRAFT_96369 PE=4 SV=1	35.2	not assigned.unknown	(original description: Predicted protein OS=Chlamydomonas reinhardtii GN=CHLREDRAFT_96369 PE=4 SV=1)	#N/A	6456110	6240300	3194660	6648770	6908720	1821590	0.854638	4.81272e-06	0.384607	2663960	3090470	1787380	684099	1045620	442271	7954300	7039100	699080	7047900	7333500	4549800	9639710	2847760	1703470	933791	1567040	6073100	6856100	4372500	6318200	9039000	5131800	7573400	7790300	1291720	5636600	5889700	2550150	6369000	6538600	1877090	7154100	6905200	1683780
A8JHK1	tr|A8JHK1|A8JHK1_CHLRE Predicted protein of CLR family (Fragment) OS=Chlamydomonas reinhardtii GN=CLR10 PE=4 SV=1	35.2	not assigned.unknown	(original description: Predicted protein of CLR family (Fragment) OS=Chlamydomonas reinhardtii GN=CLR10 PE=4 SV=1)	#N/A	4867800	14905700	8034600	2135810	18203800	19051700	0.041935	1.75451e-05	0.0247191	2191390	8777500	5243110	2008070	5402460	8344940	2321940	19991000	11067000	2763950	12159000	2178400	4819500	13524000	4506500	23538000	10835000	7104000	1051340	771360	7690900	17789000	9831800	6096900	24155000	20049000	841567	15852000	19514000	948160	12361000	9973100	1492470	21395000	13810000
O81648	tr|O81648|O81648_CHLRE Low CO2 inducible gene OS=Chlamydomonas reinhardtii GN=Lci2 PE=2 SV=1	35.2	not assigned.unknown	(original description: Low CO2 inducible gene OS=Chlamydomonas reinhardtii GN=Lci2 PE=2 SV=1)	Cre16.g673001.t2.1	2358190	4800250	2963570	3384490	3881140	3580050	0.542911	0.0973015	0.309666	899119	2465730	1221690	1170270	1107410	2092800	1802850	3311500	1195750	901178	4955300	1669500	3044100	3597900	2196400	1471930	3964500	3044300	7390100	4024000	3160300	6872400	3329800	3664600	2789300	6122000	1206350	3313920	3267700	3531260	3271900	4016000	3162900	5928100	523027
Q6UKY7	tr|Q6UKY7|Q6UKY7_CHLRE NADH:ubiquinone oxidoreductase 10 kDa subunit OS=Chlamydomonas reinhardtii GN=NUOB18 PE=2 SV=1	35.2	not assigned.unknown	(original description: NADH:ubiquinone oxidoreductase 10 kDa subunit OS=Chlamydomonas reinhardtii GN=NUOB18 PE=2 SV=1)	Cre06.g278188.t1.1	1704890	1445320	3221160	2346380	2088170	1697230	0.533719	0.025765	4.07656e-05	614732	655768	295040	540440	626228	583377	1344480	1400750	3578900	1458900	2348620	2942500	1519450	3013600	2273380	863415	3606000	2627900	794430	3040200	1005210	1819380	3145770	1540460	3075370	2770300	2233180	2591810	1511770	2228230	1656520	1655080	2517910	1910140	1817620
Q6UKY9	tr|Q6UKY9|Q6UKY9_CHLRE NADH:ubiquinone oxidoreductase B14 subunit OS=Chlamydomonas reinhardtii GN=NUOB14 PE=2 SV=1	35.2	not assigned.unknown	(original description: NADH:ubiquinone oxidoreductase B14 subunit OS=Chlamydomonas reinhardtii GN=NUOB14 PE=2 SV=1)	Cre12.g555250.t1.2	2934570	1623870	2074160	3222370	2845000	2026500	0.212909	0.0587659	0.343781	1578210	625056	798748	463737	1591790	460787	2396900	1801690	2748100	2806480	2489500	2835000	1565220	2318200	5189300	880522	1142360	1217710	1777330	2389900	4431800	1170300	1011420	3458900	1906160	2745800	3896000	5511400	2293600	2796700	2971670	1536120	2881500	3568330	2158100
Q7X8Y6	tr|Q7X8Y6|Q7X8Y6_CHLRE PsaB RNA binding protein OS=Chlamydomonas reinhardtii GN=tab2 PE=2 SV=1	35.2	not assigned.unknown	(chl4|517131 : 718.0) no description available & (gnl|cdd|69978 : 289.0) no description available & (at3g08010 : 274.0) Encodes a chloroplast-localized protein ATAB2. ATAB2 is involved in the biogenesis of Photosystem I and II. ATAB2 has A/U-rich RNA-binding activity and presumably functions as an activator of translation with targets at PS I and PS II.; ATAB2; FUNCTIONS IN: RNA binding; INVOLVED…	Cre17.g702500.t1.2	2242050	2222850	1553520	2067920	2928050	1976680	0.216341	0.0471245	0.387277	693484	318876	500005	433341	1109460	1115060	2633900	2014900	1165620	1738100	2298220	1118990	1861200	1958000	2108000	2180310	2273300	3460400	1897700	1705500	1650700	2723120	1099700	2031000	3837890	1758700	1993600	4520760	715384	1825400	3153100	1347190	1868400	2027600	3087160
Q8LKK4	tr|Q8LKK4|Q8LKK4_CHLRE Protofilament ribbon protein of flagellar microtubules OS=Chlamydomonas reinhardtii GN=RIB72 PE=2 SV=1	35.2	not assigned.unknown	(original description: Protofilament ribbon protein of flagellar microtubules OS=Chlamydomonas reinhardtii GN=RIB72 PE=2 SV=1)	Cre02.g091700.t1.2	1077660	2103390	3975030	1932940	2375760	1775590	0.262176	0.00640929	0.00133736	168268	424475	1649930	611356	1157120	901381	822564	1542800	1326570	1305890	2326330	6139400	1189540	3794400	1053660	2675480	3341700	1115930	2017580	5188100	978404	1954750	4060000	1919630	1956500	1046280	1510810	4178240	1558130	1865380	2963890	3449360	1683990	1703550	2113820
A8IAJ1	tr|A8IAJ1|A8IAJ1_CHLRE AAA-ATPase of VPS4/SKD1 family OS=Chlamydomonas reinhardtii GN=VPS4 PE=3 SV=1	29.5.9	protein.degradation.AAA type	(chl4|518537 : 836.0) no description available & (gnl|cdd|35958 : 596.0) no description available & (at2g27600 : 540.0) Encodes a SKD1 (Suppressor of K+ Transport Growth Defect1) homolog. Localized to the cytoplasm and to multivesicular endosomes. Involved in multivesicular endosome function.; SUPPRESSOR OF K+ TRANSPORT GROWTH DEFECT1 (SKD1); FUNCTIONS IN: nucleoside-triphosphatase activity, nucl…	Cre02.g079300.t1.2	1552470	1967630	2594690	1610880	2121700	5141800	0.0210882	5.24266e-05	0.016053	868679	612639	1099070	1400870	585880	1606230	781060	1653680	3083000	2026260	2799870	3009940	1358830	991958	3081350	1525670	3485100	1175340	1423570	3559500	891957	2435380	1438640	940673	2089380	6057600	972970	2952090	4284900	4452830	1295280	5560500	1345250	2269460	7554000
A8JID7	tr|A8JID7|A8JID7_CHLRE Cysteine endopeptidase OS=Chlamydomonas reinhardtii GN=CEP5 PE=3 SV=1	29.5.3	protein.degradation.cysteine protease	(chl4|522270 : 864.0) no description available & (gnl|cdd|30292 : 235.0) no description available & (gnl|cdd|36756 : 201.0) no description available & (at5g45890 : 156.0) Senescence-associated gene 12 (SAG12) encoding a cysteine protease influenced by cytokinin, auxin, and sugars.Localized to special vacuole found during senescence called senescence associated vacuoles which are different from ce…	Cre08.g358522.t1.1	1666170	2979890	2652630	1444590	2902820	1951030	0.349534	0.00540978	0.698195	564676	1697800	1079490	363300	801037	725036	2175300	2677780	2950690	1155040	2429670	4662300	1907330	1920000	2396310	5954290	1661100	1261560	2055460	2294600	1101490	1782220	2427110	1152860	4276220	2623410	1446050	2656470	1017100	1252190	2693010	2565400	1844530	2108310	2127530
P42380	sp|P42380|CLPP_CHLRE ATP-dependent Clp protease proteolytic subunit OS=Chlamydomonas reinhardtii GN=clpP PE=3 SV=1	29.5.5	protein.degradation.serine protease	(p42380|clpp_chlre : 934.0) ATP-dependent Clp protease proteolytic subunit (EC 3.4.21.92) (Endopeptidase Clp) - Chlamydomonas reinhardtii & (gnl|cdd|79246 : 190.0) no description available & (gnl|cdd|36058 : 137.0) no description available & (ipr001907 : 104.01681) Peptidase S14, ClpP & (loc_os02g42290.2 : 84.0) no description available & (at5g45390 : 82.8) One of several nuclear-encoded ClpPs (c…	#N/A	2296410	2068690	2033770	1769850	2453540	2225950	0.956501	0.704017	0.270065	647855	578603	713868	361024	1139540	474175	3128120	1782100	1696930	1941730	2477710	1917100	2491300	2208370	2925200	2727650	3377300	1616500	1259550	1404780	1675600	2096470	1598120	1591100	1432020	2385400	1166800	4637130	1800240	2168700	2193900	2659450	1980000	2203700	2783200
A8I1U5	tr|A8I1U5|A8I1U5_CHLRE Peptidylprolyl isomerase OS=Chlamydomonas reinhardtii GN=FKB18 PE=4 SV=1	29.6	protein.folding	(chl4|510595 : 322.0) no description available & (loc_os02g02550.1 : 125.0) no description available & (at1g20810 : 102.0) FKBP-like peptidyl-prolyl cis-trans isomerase family protein; FUNCTIONS IN: FK506 binding, peptidyl-prolyl cis-trans isomerase activity; INVOLVED IN: protein folding; LOCATED IN: thylakoid lumen, chloroplast thylakoid lumen, chloroplast; EXPRESSED IN: 21 plant structures; EXP…	#N/A	4184880	3311690	2076780	4072550	2775940	1713760	0.342739	4.04703e-05	0.880058	707240	1063420	1233430	832504	1430490	517409	3835600	4133900	3937300	4276900	1657950	3292000	5560300	1434160	3642000	4306610	833105	3801000	2996200	1507640	3993500	3463800	1456460	4864200	1150340	1375740	2843400	2341480	2686020	4540800	1260530	1465460	4740700	3253600	1611920
A8I6B6	tr|A8I6B6|A8I6B6_CHLRE Peptidylprolyl isomerase OS=Chlamydomonas reinhardtii GN=FKB16-1 PE=4 SV=1	29.6	protein.folding	(chl4|524253 : 302.0) no description available & (at4g26555 : 122.0) FKBP-like peptidyl-prolyl cis-trans isomerase family protein; FUNCTIONS IN: FK506 binding, peptidyl-prolyl cis-trans isomerase activity; INVOLVED IN: protein folding; LOCATED IN: chloroplast; EXPRESSED IN: 22 plant structures; EXPRESSED DURING: 13 growth stages; CONTAINS InterPro DOMAIN/s: Peptidyl-prolyl cis-trans isomerase, FK…	#N/A	1880080	2969890	3974440	1667840	2910940	4507960	0.894454	0.0168544	0.887977	1418450	3297640	2094070	445616	1627190	2130470	2678260	1308010	3725200	4379390	1659540	2161760	1357500	1805590	1426730	8860690	5354500	757260	1681450	7388000	681335	1339750	3411600	1961720	1084160	6010500	1956950	4845010	7135500	1696610	1438810	2490510	1985190	2397020	5584400
A8JFP5	tr|A8JFP5|A8JFP5_CHLRE DnaJ-like zinc-finger protein OS=Chlamydomonas reinhardtii GN=ZNJ1 PE=4 SV=1	29.6	protein.folding	(chl4|512321 : 354.0) no description available & (at2g34860 : 115.0) embryo sac development arrest 3 (EDA3); FUNCTIONS IN: unfolded protein binding, heat shock protein binding; INVOLVED IN: megagametogenesis; LOCATED IN: chloroplast; EXPRESSED IN: 22 plant structures; EXPRESSED DURING: 13 growth stages; CONTAINS InterPro DOMAIN/s: Heat shock protein DnaJ, cysteine-rich domain (InterPro:IPR001305)…	Cre11.g475850.t1.2	4559430	2624810	3906260	5191090	2711040	5515110	0.327865	0.0341003	0.679669	2489810	600000	1770990	2994360	1998600	1846190	7261900	2166730	5553800	6832200	2348880	2146760	1664070	4218200	1458600	3659340	4310600	5008800	2613490	5775300	5131000	2335610	1432880	8099600	1049770	5577700	1030160	2574050	6480200	7451200	2689050	7484600	1861110	1592750	5475800
A8IVU0	tr|A8IVU0|A8IVU0_CHLRE Ribosomal protein L13a OS=Chlamydomonas reinhardtii GN=RPL13a PE=3 SV=1	29.2.1.2.2.513	protein.synthesis.ribosomal protein.eukaryotic.60S subunit.L13A	(chl4|513529 : 283.0) no description available & (at4g13170 : 221.0) Ribosomal protein L13 family protein; FUNCTIONS IN: structural constituent of ribosome; INVOLVED IN: translation; LOCATED IN: ribosome, cytosolic large ribosomal subunit, membrane; EXPRESSED IN: 22 plant structures; EXPRESSED DURING: 13 growth stages; CONTAINS InterPro DOMAIN/s: Ribosomal protein L13 (InterPro:IPR005822), Riboso…	#N/A	2839130	2068880	2297550	2642550	2433600	2624350	0.619419	0.421122	0.676434	1320200	417905	1032220	587948	739338	642180	1253980	1492240	2783900	3318500	2297300	3797300	2242000	625127	5023100	2494430	2281200	3202800	1775450	2139600	1994400	2284960	2158190	1779220	2524400	2925700	3521200	2447410	1628400	2357700	3358190	2430000	2974800	1096810	3471400
A8IBG1	tr|A8IBG1|A8IBG1_CHLRE Ribosomal protein L37 OS=Chlamydomonas reinhardtii GN=RPL37 PE=3 SV=1	29.2.1.2.2.37	protein.synthesis.ribosomal protein.eukaryotic.60S subunit.L37	(chl4|509831 : 116.0) no description available & (gnl|cdd|38685 : 96.2) no description available & (at1g52300 : 85.9) Zinc-binding ribosomal protein family protein; FUNCTIONS IN: structural constituent of ribosome; INVOLVED IN: translation, ribosome biogenesis; LOCATED IN: cytosolic ribosome, ribosome; EXPRESSED IN: 24 plant structures; EXPRESSED DURING: 15 growth stages; CONTAINS InterPro DOMAIN…	Cre10.g430400.t1.2	10181800	5280380	9976350	11744700	7093590	9366270	0.434027	0.000950372	0.498581	3051180	3603410	2310590	2179680	2921610	2249750	5858300	8941200	9310000	11435000	5529300	5576100	11896000	11144000	7038800	1971860	10932000	13725000	8677600	11822000	11138000	1281960	11074000	10958000	6708800	6744500	8463200	4613130	12097000	12102000	4052100	9837400	12919000	9987400	8970900
A8I547	tr|A8I547|A8I547_CHLRE Thylakoid membrane protein OS=Chlamydomonas reinhardtii GN=CHLREDRAFT_127079 PE=4 SV=1	1.1.40	PS.lightreaction.cyclic electron flow-chlororespiration	(chl4|522606 : 240.0) no description available & (at2g05620 : 92.0) Involved in electron flow in Photosystem I. Essential for photoprotection.; proton gradient regulation 5 (PGR5); FUNCTIONS IN: electron carrier activity; INVOLVED IN: response to water deprivation, response to high light intensity, photosynthetic electron transport in photosystem I; LOCATED IN: chloroplast thylakoid membrane, chl…	Cre05.g242400.t1.2	2085060	3110250	8573010	4259150	4693050	10380500	0.0484912	1.69459e-06	0.951452	589703	708162	4804040	1658690	1449500	2944280	1873700	4031000	4924500	2119500	2281300	1524570	2371200	8120000	3056140	3490190	11171000	1750400	2546200	10742000	1339400	3202580	14956000	3894600	5673100	8304800	3737500	5907300	9897100	2621600	5380000	14664000	6653200	5420600	10146000
A8IV40	tr|A8IV40|A8IV40_CHLRE Ferredoxin OS=Chlamydomonas reinhardtii GN=PETF PE=3 SV=1	1.1.5.2	PS.lightreaction.other electron carrier (ox/red).ferredoxin	(p07839|fer_chlre : 217.0) Ferredoxin, chloroplast precursor - Chlamydomonas reinhardtii & (chl4|515525 : 217.0) no description available & (gnl|cdd|79346 : 152.0) no description available & (at1g60950 : 136.0) encodes a major leaf ferredoxin; FED A; FUNCTIONS IN: electron carrier activity, iron-sulfur cluster binding, 2 iron, 2 sulfur cluster binding; INVOLVED IN: photosynthetic electron transpo…	Cre14.g626700.t1.2	381413000	944030000	512288000	222057000	930732000	251577000	0.391864	0.00237781	0.774666	103483000	819916000	603160000	119041000	341036000	71985300	324070000	624710000	142890000	374030000	636810000	1735700000	436870000	325230000	286220000	2232500000	252640000	561330000	1166900000	323810000	305960000	59230000	293460000	369540000	728670000	351690000	136790000	576270000	279720000	36380000	675920000	298470000	226400000	1420100000	181240000
A8I000	tr|A8I000|A8I000_CHLRE Chlorophyll a-b binding protein, chloroplastic (Fragment) OS=Chlamydomonas reinhardtii GN=LHCA4 PE=3 SV=1	1.1.2.1	PS.lightreaction.photosystem I.LHC-I	(chl4|510281 : 459.0) no description available & (at3g47470 : 208.0) Encodes a chlorophyll a/b-binding protein that is more similar to the PSI Cab proteins than the PSII cab proteins. The predicted protein is about 20 amino acids shorter than most known Cab proteins.; light-harvesting chlorophyll-protein complex I subunit A4 (LHCA4); FUNCTIONS IN: chlorophyll binding; INVOLVED IN: response to kar…	#N/A	2845820	1818630	1901030	9409120	2362920	2533500	0.00772031	0.000995972	0.0132008	1731120	679496	1509540	5642200	1254640	1200060	2045040	1078170	1592580	2526200	1561760	4907500	1152130	1094100	1885640	1652530	1267430	6022800	2914260	816026	3443100	1886430	1728540	3910800	2737390	776164	9094600	4515530	1688150	12518000	2587290	2393670	19125000	1992650	3687100
P12154	sp|P12154|PSAA_CHLRE Photosystem I P700 chlorophyll a apoprotein A1 OS=Chlamydomonas reinhardtii GN=psaA PE=1 SV=3	1.1.2.2	PS.lightreaction.photosystem I.PSI polypeptide subunits	(ipr001280 : 1500.0) Photosystem I PsaA/PsaB & (gnl|cdd|79273 : 1472.0) no description available & (p12154|psaa_chlre : 1459.0) Photosystem I P700 chlorophyll a apoprotein A1 (PsaA) (PSI-A) - Chlamydomonas reinhardtii & (atcg00350 : 1288.0) Encodes psaA protein comprising the reaction center for photosystem I along with psaB protein; hydrophobic protein encoded by the chloroplast genome.; PSAA; F…	#N/A	5164520	1966300	4817690	4094820	2787070	3281280	0.58813	0.376792	0.744804	5145220	508614	5969840	3935130	1062870	2682920	1122500	1466360	6406100	3519100	1450740	16320000	8486100	1515990	14043000	2388400	1737750	2969800	1975960	975621	846638	2550040	1950650	2024880	1870050	837772	4462700	4586400	1155490	2601700	2460310	1962860	2704800	2270080	8053900
A8I0E2	tr|A8I0E2|A8I0E2_CHLRE Small nuclear ribonucleoprotein OS=Chlamydomonas reinhardtii GN=SMP1 PE=4 SV=1	27.1	RNA.processing	(chl4|510348 : 213.0) no description available & (gnl|cdd|38382 : 144.0) no description available & (at1g20580 : 142.0) Small nuclear ribonucleoprotein family protein; FUNCTIONS IN: molecular_function unknown; LOCATED IN: nucleolus, nucleus, small nucleolar ribonucleoprotein complex; EXPRESSED IN: 22 plant structures; EXPRESSED DURING: 13 growth stages; CONTAINS InterPro DOMAIN/s: Like-Sm ribonuc…	Cre10.g455300.t1.2	1865640	2113270	4364980	2695680	1641890	3830020	0.822012	0.000448555	0.351583	874537	863798	2078490	1823200	573978	357695	1008090	2342160	1202210	1775470	1477050	7439600	2395800	3602600	1570890	2993800	5576700	3330600	971103	4305600	1112990	2782260	4063200	2719500	1690410	3297500	1090570	2764030	3818100	2639530	1253990	3969200	3574400	1443080	4239700
A8IYZ2	tr|A8IYZ2|A8IYZ2_CHLRE Small nuclear ribonucleoprotein E OS=Chlamydomonas reinhardtii GN=SMP3 PE=4 SV=1	27.1	RNA.processing	(chl4|525755 : 147.0) no description available & (at2g18740 : 127.0) Small nuclear ribonucleoprotein family protein; CONTAINS InterPro DOMAIN/s: Like-Sm ribonucleoprotein (LSM) domain (InterPro:IPR001163), Like-Sm ribonucleoprotein (LSM)-related domain (InterPro:IPR010920); BEST Arabidopsis thaliana protein match is: Small nuclear ribonucleoprotein family protein (TAIR:AT4G30330.1); Has 429 Blast…	Cre08.g385200.t1.1	5706830	7683820	5822780	5839550	7817100	6051950	0.735606	0.0574719	0.992291	534712	3281760	3578960	415736	1248560	1322780	5510300	8478000	6375200	5366700	9252200	10160000	5838500	1702800	5555700	2213690	6807600	5249900	7619200	8512400	6719900	10856000	1378700	5384900	8169900	5666700	5690800	7179700	8474200	6062100	7831200	5800000	5426200	9145210	5411000
Q5W9T2	tr|Q5W9T2|Q5W9T2_CHLRE Lhc-like protein Lhl3 OS=Chlamydomonas reinhardtii GN=Lhl3 PE=2 SV=1	27.3.23	RNA.regulation of transcription.HSF,Heat-shock transcription factor family	(chl4|518197 : 400.0) no description available & (loc_os02g03330.1 : 187.0) no description available & (at4g17600 : 186.0) Encodes Lil3:1 (light-harvesting-like) protein. Belongs to the Lhc super-gene family encodes the light-harvesting chlorophyll a/b-binding (LHC) proteins that constitute the antenna system of the photosynthetic apparatus. A generic LHC motif is present in Lil3:1.; LIL3:1; FUNC…	#N/A	3792520	2474100	2092900	2528080	3256090	2112690	0.634943	0.0551595	0.0820764	1099200	1115430	1027420	1193680	1170010	712609	5826100	2059540	1529910	3231600	4179000	2687560	3497400	2015710	4232000	1864400	1810430	2942200	1329150	762260	3025800	2938420	3751540	1145480	3014120	1614620	2490500	5124890	1962150	3359300	3269500	3545010	4042700	1445440	1897700
A8I1B8	tr|A8I1B8|A8I1B8_CHLRE RNA export factor OS=Chlamydomonas reinhardtii GN=REF1 PE=4 SV=1	27.4	RNA.RNA binding	(chl4|510495 : 212.0) no description available & (loc_os03g17010.1 : 95.5) no description available & (at5g59950 : 89.7) RNA-binding (RRM/RBD/RNP motifs) family protein; FUNCTIONS IN: nucleotide binding, nucleic acid binding; INVOLVED IN: biological_process unknown; LOCATED IN: chloroplast; EXPRESSED IN: 25 plant structures; EXPRESSED DURING: 15 growth stages; CONTAINS InterPro DOMAIN/s: RNA reco…	#N/A	5624520	5098000	4576510	5640720	2933770	5598420	0.624683	0.194423	0.241568	771773	3461900	3395290	852298	1994470	1679370	5727100	1441890	8004700	5631300	8230900	3926700	6020000	475844	4134300	1353900	916840	5888100	8135400	8260500	6346300	6327900	5874500	6145300	1687570	3169100	3972100	4301090	5803700	6318500	1790090	8267500	5611700	1003730	6145600
A8IUI1	tr|A8IUI1|A8IUI1_CHLRE Predicted protein OS=Chlamydomonas reinhardtii GN=CHLREDRAFT_102784 PE=3 SV=1	16.2.1.10	secondary metabolism.phenylpropanoids.lignin biosynthesis.CAD	(chl4|515460 : 677.0) no description available & (gnl|cdd|31264 : 344.0) no description available & (gnl|cdd|35246 : 316.0) no description available & (at2g21730 : 198.0) cinnamyl alcohol dehydrogenase homolog 2 (CAD2); FUNCTIONS IN: oxidoreductase activity, zinc ion binding; INVOLVED IN: oxidation reduction; CONTAINS InterPro DOMAIN/s: GroES-like (InterPro:IPR011032), Alcohol dehydrogenase GroES…	#N/A	2037560	2007460	2192900	1400540	2518640	2210900	0.889569	0.233674	0.281043	702881	1070360	521416	507712	1089000	1022270	1245150	3755810	3070000	3363760	1435870	1876800	1847180	2374800	1865900	2290990	1564400	1912760	1115110	1969100	1990630	1439550	2302300	751066	2353830	1221510	1790100	4346200	2536300	1408500	2969760	1490800	1004490	2575310	1334200
A8IDP6	tr|A8IDP6|A8IDP6_CHLRE Calmodulin OS=Chlamydomonas reinhardtii GN=CAM1 PE=2 SV=1	30.3	signalling.calcium	(chl4|521030 : 256.0) no description available & (p04352|calm_chlre : 254.0) Calmodulin (CaM) - Chlamydomonas reinhardtii & (at2g27030 : 213.0) encodes a calmodulin that has higher affinity to kinesin-like calmodulin binding motor protein than CAM4 or CAM6.; calmodulin 5 (CAM5); FUNCTIONS IN: calcium ion binding; LOCATED IN: plasma membrane; EXPRESSED IN: 23 plant structures; EXPRESSED DURING: 16…	Cre03.g178150.t1.1	4030850	19079400	1564740	4427800	13407200	1415430	0.261829	4.33992e-12	0.0400763	2449630	5755310	898731	2193440	3792330	689901	1059170	15575000	1137390	1953170	15668000	2755560	6676600	1322280	5546900	29233000	807594	2582090	17115000	739945	6367200	17806000	2625660	6410500	17113000	781335	1001420	7191500	842971	3594600	16204000	2512480	5980600	12428000	990031
A8JHQ7	tr|A8JHQ7|A8JHQ7_CHLRE Small rab-related GTPase OS=Chlamydomonas reinhardtii GN=RABD1 PE=4 SV=1	30.5	signalling.G-proteins	(q39571|yptc1_chlre : 408.0) GTP-binding protein YPTC1 - Chlamydomonas reinhardtii & (chl4|514113 : 408.0) no description available & (loc_os01g08450.1 : 338.0) no description available & (gnl|cdd|57955 : 332.0) no description available & (at5g47200 : 328.0) RAB GTPase homolog 1A (RAB1A); FUNCTIONS IN: GTP binding; INVOLVED IN: protein transport, small GTPase mediated signal transduction; LOCATED…	Cre12.g560150.t1.2	2215460	2254310	2558460	1614370	1996120	3495960	0.941533	0.00647258	0.0774434	591203	688637	1121350	671008	576219	1125700	1308260	2945850	1931590	1943040	1126210	1212190	2641410	3034000	2533070	2402020	3829200	2919800	2195630	3724300	1947170	2601850	1619500	2580660	2013220	4431800	2223140	2712560	4086900	1357100	1652970	2652100	877772	2160280	4087500
A8ITS8	tr|A8ITS8|A8ITS8_CHLRE Dihydrolipoamide succinyltransferase, oxoglutarate dehydrogenase E2 component OS=Chlamydomonas reinhardtii GN=OGD2 PE=4 SV=1	8.1.5	TCA / org transformation.TCA.2-oxoglutarate dehydrogenase	(chl4|524848 : 672.0) no description available & (gnl|cdd|81709 : 483.0) no description available & (gnl|cdd|35779 : 477.0) no description available & (loc_os04g32330.2 : 373.0) no description available & (at5g55070 : 336.0) Dihydrolipoamide succinyltransferase; FUNCTIONS IN: zinc ion binding, acyltransferase activity; INVOLVED IN: response to oxidative stress, metabolic process; LOCATED IN: cyto…	Cre07.g343700.t1.2	3980050	2194570	4197250	4505530	1819750	4267930	0.998945	2.29379e-05	0.606565	692568	972547	1583370	805972	1025000	1246440	3003700	1270190	3603900	3771000	2587900	6750100	3762300	1898180	5095900	1495700	4091900	3940000	3684010	4787400	4307400	1935060	4052000	4804800	910065	4163700	5161800	3445530	4793400	3499700	2122660	3569500	5540000	1266460	5303100
A8INW9	tr|A8INW9|A8INW9_CHLRE SOUL heme-binding protein OS=Chlamydomonas reinhardtii GN=SOUL1 PE=4 SV=1	19.99	tetrapyrrole synthesis.unspecified	(chl4|523882 : 303.0) no description available & (gnl|cdd|68407 : 130.0) no description available & (at1g17100 : 84.3) SOUL heme-binding family protein; FUNCTIONS IN: binding; INVOLVED IN: biological_process unknown; LOCATED IN: plasma membrane, vacuole; EXPRESSED IN: 24 plant structures; EXPRESSED DURING: 14 growth stages; CONTAINS InterPro DOMAIN/s: SOUL haem-binding protein (InterPro:IPR006917…	#N/A	1765940	1774360	1820940	2366720	2105590	6680070	0.000397832	0.000584939	0.000728252	833234	539128	492044	1239600	557886	2961730	2102910	1657160	1844830	2063490	1945210	1699410	791464	1356780	2157570	980577	1283110	2780540	2472850	2163470	699676	1816030	2578020	2420780	2606950	7991800	2473640	2631690	1418510	4711170	2211760	5227800	1709170	1592660	8998500
A8IA89	tr|A8IA89|A8IA89_CHLRE Histidinol dehydrogenase, chloroplastic OS=Chlamydomonas reinhardtii GN=HDH1 PE=3 SV=1	13.1.7.9	amino acid metabolism.synthesis.histidine.histidinol dehydrogenase	(ipr012131 : 1500.0) Histidinol dehydrogenase & (chl4|518488 : 787.0) no description available & (q5nay4|hisx_orysa : 561.0) Histidinol dehydrogenase, chloroplast precursor (EC 1.1.1.23) (HDH) - Oryza sativa (Rice) & (loc_os01g13190.1 : 561.0) no description available & (at5g63890 : 551.0) Encodes histidinol dehydrogenase. Up-regulated in response to UV-B.; histidinol dehydrogenase (HDH); FUNCTIO…	#N/A	5532920	7996700	8365520	5973700	6884280	11506400	0.460294	0.0188486	0.331462	1753150	3165140	4127900	1467300	3948750	4663610	3775910	7694800	1555610	2918600	6851100	5466900	7118700	10004000	6604900	3506600	9470600	5993500	11629000	12911000	6785900	10302000	10785000	8536700	8133500	10371000	4429500	9213600	15035000	5733300	8863900	6005100	6726200	1956510	9748500
A8ICG9	tr|A8ICG9|A8ICG9_CHLRE Malate dehydrogenase OS=Chlamydomonas reinhardtii GN=MDH2 PE=3 SV=1	6.3	gluconeogenesis / glyoxylate cycle.Malate DH	(chl4|509683 : 572.0) no description available & (gnl|cdd|58492 : 438.0) no description available & (gnl|cdd|36707 : 431.0) no description available & (q42972|mdhg_orysa : 350.0) Malate dehydrogenase, glyoxysomal precursor (EC 1.1.1.37) - Oryza sativa (Rice) & (loc_os12g43630.1 : 350.0) no description available & (at2g22780 : 345.0) encodes an peroxisomal NAD-malate dehydrogenase that is involved…	Cre10.g423250.t1.2	1822160	2193280	2710240	1928800	2581610	4113600	0.181038	0.0303829	0.479936	682082	293784	1536090	862451	2216150	1470730	1710850	1819540	3991800	1586670	2198900	540326	2805870	4115300	2483300	2589310	2655500	1247720	2334700	3776000	1098580	2023940	1182540	3044570	1207930	2569400	1294260	6994420	4096300	2381800	2110490	5001100	605669	2433620	6399800
A8JDA7	tr|A8JDA7|A8JDA7_CHLRE Acetyl-coa biotin carboxyl carrier OS=Chlamydomonas reinhardtii GN=BCC1 PE=4 SV=1	11.1.1.2.3	lipid metabolism.FA synthesis and FA elongation.Acetyl CoA Carboxylation.heteromeric Complex.Biotin Carboxyl Carrier Protein	(chl4|517403 : 241.0) no description available & (gnl|cdd|81929 : 138.0) no description available & (at5g15530 : 103.0) biotin carboxyl carrier protein isoform 2 (BCCP2) mRNA,; biotin carboxyl carrier protein 2 (BCCP2); FUNCTIONS IN: biotin binding; INVOLVED IN: fatty acid biosynthetic process; LOCATED IN: chloroplast; EXPRESSED IN: 21 plant structures; EXPRESSED DURING: 13 growth stages; CONTAIN…	Cre17.g715250.t1.2	25297000	27063000	30328500	44968500	38504700	36892200	0.000628257	0.886964	0.257818	12567400	9479120	9400280	6657790	11913000	6114950	26144000	42144000	38214000	40805000	21929000	34811000	11829000	26429000	10312000	29252000	37074000	37235000	24682000	32290000	25457000	17308000	13153000	41844000	54458000	33560000	36416000	19960000	37807000	51665000	40292000	47143000	51001000	46962000	36154000
A8IYK1	tr|A8IYK1|A8IYK1_CHLRE Alpha-1,4 glucan phosphorylase OS=Chlamydomonas reinhardtii GN=PHOB PE=3 SV=1	2.2.2.2	major CHO metabolism.degradation.starch.starch phosphorylase	(chl4|513944 : 1969.0) no description available & (ipr000811 : 1500.0) Glycosyl transferase, family 35 & (gnl|cdd|37310 : 1136.0) no description available & (gnl|cdd|84706 : 1022.0) no description available & (at3g46970 : 880.0) Encodes a cytosolic alpha-glucan phosphorylase. In vitro, the enzyme has a preference for branched polysaccharides, such as glycogen.; alpha-glucan phosphorylase 2 (PHS2)…	Cre12.g552200.t1.2	2021680	1919960	3284450	2303720	2599630	2054870	0.746981	0.493751	0.0931533	898580	546164	872192	862094	1648420	1180160	1839090	1967760	3483300	543375	1040610	4038500	1940700	4081600	3317900	2155980	2834200	2371910	1913890	3504200	2117120	2521550	1764910	2785870	5043200	3113400	2683940	2487530	2179750	2361840	2021830	1358900	1474620	912214	3754600
A8I8K4	tr|A8I8K4|A8I8K4_CHLRE Predicted protein OS=Chlamydomonas reinhardtii GN=CHLREDRAFT_186574 PE=4 SV=1	3.4.5	minor CHO metabolism.myo-inositol.inositol phosphatase	(chl4|518671 : 583.0) no description available & (at1g31190 : 281.0) Encodes a myo-inositol monophosphatase IMPL1 (myo-Inositol monophosphatase like 1).; myo-inositol monophosphatase like 1 (IMPL1); FUNCTIONS IN: 3(2'),5'-bisphosphate nucleotidase activity, inositol or phosphatidylinositol phosphatase activity, inositol-1(or 4)-monophosphatase activity; INVOLVED IN: sulfur metabolic process; LOCA…	Cre02.g085900.t1.2	2345220	2485210	2580590	1543610	2837880	1684570	0.123866	0.112067	0.159383	648564	1222090	806855	747006	846080	708549	2614470	1627220	2772700	2554800	4470100	3743000	2911700	2700600	2469060	2159460	1332150	2455990	1424700	2833900	1065280	2744560	2101210	1511790	2713900	929167	2093940	4126300	1046170	1169610	3194000	1602920	2743000	1761260	2839500
A8IS20	tr|A8IS20|A8IS20_CHLRE Predicted protein OS=Chlamydomonas reinhardtii GN=CHLREDRAFT_128624 PE=4 SV=1	26.8	misc.nitrilases, *nitrile lyases, berberine bridge enzymes, reticuline oxidases, troponine reductases	(chl4|516705 : 501.0) no description available & (at5g06060 : 304.0) NAD(P)-binding Rossmann-fold superfamily protein; FUNCTIONS IN: oxidoreductase activity, binding, catalytic activity; INVOLVED IN: oxidation reduction, metabolic process; EXPRESSED IN: 23 plant structures; EXPRESSED DURING: 14 growth stages; CONTAINS InterPro DOMAIN/s: Short-chain dehydrogenase/reductase, conserved site (InterPr…	Cre16.g682100.t1.2	3192280	2270040	3314170	3141090	2069550	1695480	0.208617	0.285562	0.394383	1641370	2012290	1618470	1439880	1313370	1042460	2675390	2469270	4605600	742994	5649500	1555470	3892270	4057800	2163460	981054	955222	5176800	648810	4196900	4502800	1601560	4514000	1221330	1439480	737661	1822890	4613600	3634600	3336020	2225110	1358290	3677800	1260950	1167760
A8IU62	tr|A8IU62|A8IU62_CHLRE Peptidyl-prolyl cis-trans isomerase OS=Chlamydomonas reinhardtii GN=PIN3 PE=4 SV=1	26.23	misc.rhodanese	(chl4|524987 : 340.0) no description available & (loc_os07g48810.1 : 150.0) no description available & (at5g19370 : 141.0) rhodanese-like domain-containing protein / PPIC-type PPIASE domain-containing protein; FUNCTIONS IN: isomerase activity; INVOLVED IN: biological_process unknown; LOCATED IN: chloroplast; EXPRESSED IN: 24 plant structures; EXPRESSED DURING: 13 growth stages; CONTAINS InterPro …	#N/A	2475290	2090990	1880090	2007140	2719590	2464500	0.41594	0.764368	0.245038	1422700	833665	756890	461408	926068	491044	2885120	1474100	1230570	5122260	2072510	1866400	1117320	1873700	2206220	3487970	1138170	1699600	1429550	1916680	1821200	1990800	3255050	2427860	2276570	2467700	2437320	4406280	1819700	2102450	3078050	2662970	1563700	1797640	2054310
A8IHL3	tr|A8IHL3|A8IHL3_CHLRE NADH:ubiquinone oxidoreductase ND9 subunit OS=Chlamydomonas reinhardtii GN=NUO9 PE=3 SV=1	9.1.2	mitochondrial electron transport / ATP synthesis.NADH-DH.localisation not clear	(chl4|524506 : 550.0) no description available & (p34944|ndus3_marpo : 235.0) NADH-ubiquinone oxidoreductase 27 kDa subunit (EC 1.6.5.3) (EC 1.6.99.3) (Complex I-27kD) (CI-27kD) (NADH dehydrogenase subunit 9) - Marchantia polymorpha (Liverwort) & (gnl|cdd|36925 : 232.0) no description available & (gnl|cdd|81836 : 223.0) no description available & (atmg00070 : 192.0) NADH dehydrogenase subunit 9; …	Cre07.g327400.t1.1	3905690	2819870	5189300	4170550	3488970	4083240	0.813017	0.096945	0.361507	1381120	1916360	1120370	956561	2175410	1477660	4688400	5280100	4789900	4183700	1425480	7465100	1569830	4850400	3571210	1246500	4525300	5706500	4503400	4745900	3714500	1643870	4759200	4235500	5732600	4748500	5480400	1407110	2139080	3864100	4631700	5221800	4491300	917573	6012800
Q6V506	tr|Q6V506|Q6V506_CHLRE NADH:ubiquinone oxidoreductase 39 kDa subunit OS=Chlamydomonas reinhardtii GN=NUOA9 PE=2 SV=1	9.1.2	mitochondrial electron transport / ATP synthesis.NADH-DH.localisation not clear	(chl4|509914 : 724.0) no description available & (gnl|cdd|38076 : 262.0) no description available & (loc_os02g57180.1 : 228.0) no description available & (at2g20360 : 224.0) NAD(P)-binding Rossmann-fold superfamily protein; FUNCTIONS IN: coenzyme binding, binding, catalytic activity; INVOLVED IN: response to salt stress; LOCATED IN: mitochondrion, respiratory chain complex I, membrane; EXPRESSED …	Cre10.g434450.t1.2	2524230	2234250	1989840	2327430	2123770	2032090	0.735598	0.427776	0.929395	532812	1605820	540892	353092	652901	532439	2085700	1032180	2778100	2534000	1471900	2563100	2269400	1537440	3522600	4964600	1571700	2607500	1331470	1664320	2126200	2371100	1824400	2830290	1116810	1468000	1944200	2133500	1860900	1992600	2129390	2343570	2573500	3015520	2919000
A8I282	tr|A8I282|A8I282_CHLRE Predicted protein OS=Chlamydomonas reinhardtii GN=CHLREDRAFT_155606 PE=3 SV=1	35.1	not assigned.no ontology	(chl4|518930 : 442.0) no description available & (gnl|cdd|85626 : 233.0) no description available & (gnl|cdd|38183 : 175.0) no description available & (ipr002876 : 157.54337) Transcriptional regulator TACO1-like & (at2g25830 : 144.0) YebC-related; LOCATED IN: chloroplast; EXPRESSED IN: 23 plant structures; EXPRESSED DURING: 13 growth stages; CONTAINS InterPro DOMAIN/s: Protein of unknown function…	#N/A	4320670	5749230	5458020	4808370	6432250	7634970	0.0409099	0.0121974	0.37683	1334800	1540660	1057100	901998	2772860	1155550	1905140	8424000	5797000	4049400	4597100	5385900	5436700	5866000	4178100	4847560	7081400	5542300	5497700	4419400	4812400	5379800	4198400	5491500	5847500	9606090	4820900	7370300	8205500	6163200	1483910	6206900	3863000	7697700	7312300
A8JDK2	tr|A8JDK2|A8JDK2_CHLRE Predicted protein OS=Chlamydomonas reinhardtii GN=CHLREDRAFT_132437 PE=4 SV=1	35.1	not assigned.no ontology	(chl4|515938 : 699.0) no description available & (at4g35250 : 413.0) NAD(P)-binding Rossmann-fold superfamily protein; FUNCTIONS IN: binding, catalytic activity; INVOLVED IN: metabolic process; LOCATED IN: chloroplast; EXPRESSED IN: 21 plant structures; EXPRESSED DURING: 13 growth stages; CONTAINS InterPro DOMAIN/s: NAD(P)-binding domain (InterPro:IPR016040), NmrA-like (InterPro:IPR008030); BEST …	Cre02.g142146.t1.1	2377040	1756430	1931130	2000870	2974640	1656350	0.665828	0.440904	0.214742	1024180	704036	520404	829364	2041930	1201350	3602190	2383060	2540900	1713020	2413690	2301500	2696600	1853000	3283400	1825320	1325820	2109020	734876	2245700	858028	1425230	1319860	1801690	1659300	1392790	3276800	7067610	1444660	819355	2520900	1187100	1719160	1937390	4066080
A8HMD3	tr|A8HMD3|A8HMD3_CHLRE Putative uncharacterized protein OS=Chlamydomonas reinhardtii GN=CHLREDRAFT_146684 PE=4 SV=1	35.2	not assigned.unknown	(original description: Uncharacterized protein OS=Chlamydomonas reinhardtii GN=CHLREDRAFT_146684 PE=4 SV=1)	#N/A	1854140	1541110	3740250	1400870	2161320	1908420	0.0634155	0.00913927	0.012953	1287960	330556	592904	638596	1207290	1002910	1073890	1727620	2908380	1489540	1958680	4334600	733824	3607000	1645680	1595920	3933800	4354780	1274300	4395200	1827100	1149030	3262500	1221740	1493360	3461000	1435400	2740680	771439	1209150	1743730	2655920	2643950	1687010	1148580
A8HRZ0	tr|A8HRZ0|A8HRZ0_CHLRE Histone H1 OS=Chlamydomonas reinhardtii GN=HON1 PE=3 SV=1	35.2	not assigned.unknown	(original description: Histone H1 OS=Chlamydomonas reinhardtii GN=HON1 PE=3 SV=1)	Cre13.g567450.t1.2	1549870	2214700	4052280	1704850	2166830	2096410	0.0972048	0.0113551	0.050684	398512	1000680	1906510	744496	955135	996140	2031930	2423090	4804860	1619510	2058090	3148400	1382650	1872390	1903710	3767070	2224100	1436710	1759720	5979700	924688	1065510	6284200	2478420	2790280	1008320	1636860	3723060	2801800	2516270	2165850	1216580	1548320	1450440	3391150
A8HVG0	tr|A8HVG0|A8HVG0_CHLRE Predicted protein (Fragment) OS=Chlamydomonas reinhardtii GN=CHLREDRAFT_142055 PE=4 SV=1	35.2	not assigned.unknown	(original description: Predicted protein (Fragment) OS=Chlamydomonas reinhardtii GN=CHLREDRAFT_142055 PE=4 SV=1)	#N/A	2517650	1631900	1945770	2173090	2764500	1973180	0.433177	0.574265	0.159907	286420	745352	549590	744210	1772690	651016	2590900	1140270	1862700	2425000	1512690	2972700	2554400	1570840	3014200	1517600	1420600	2170500	1075160	1798530	2350900	2913800	2049250	1021050	6220250	1403400	2437100	2220390	2354090	3329500	1933910	1973490	2166800	2947490	3035590
A8I1D3	tr|A8I1D3|A8I1D3_CHLRE Plastid ribosomal protein L33 OS=Chlamydomonas reinhardtii GN=PRPL33 PE=3 SV=1	35.2	not assigned.unknown	(original description: Plastid ribosomal protein L33 OS=Chlamydomonas reinhardtii GN=PRPL33 PE=3 SV=1)	Cre10.g462950.t1.2	8839850	10241400	13644600	10402400	10908400	15759800	0.419543	0.0492955	0.942006	2795420	7859980	2633610	2428380	5054040	7383580	7276700	20067000	17598000	14120000	15541000	9651500	6526500	14735000	9471700	2021600	14244000	8502600	2846520	12507000	7141600	10731000	13132000	10858000	17993000	13017000	7140800	4522170	16635000	10239000	15947000	16750000	8546500	9405200	14142000
A8I1J5	tr|A8I1J5|A8I1J5_CHLRE Protein kinase-like protein OS=Chlamydomonas reinhardtii GN=CHLREDRAFT_156054 PE=4 SV=1	35.2	not assigned.unknown	(original description: Protein kinase-like protein OS=Chlamydomonas reinhardtii GN=CHLREDRAFT_156054 PE=4 SV=1)	Cre10.g464600.t1.1	2570750	2454370	3197230	2819130	3296900	5186680	0.00460779	0.00147962	0.100449	800506	1126610	616355	1271600	755695	1123220	2215380	2535600	2921040	3452100	1921200	3643200	2420840	3973600	1271970	4229650	3576100	3320200	1176720	2543300	2744000	2408680	2526130	3545600	4200400	6014800	2603400	3283500	4469900	4357100	3657300	6859300	1140890	3115500	5395500
A8I1S7	tr|A8I1S7|A8I1S7_CHLRE Flagellar associated protein OS=Chlamydomonas reinhardtii GN=FAP252 PE=4 SV=1	35.2	not assigned.unknown	(original description: Flagellar associated protein OS=Chlamydomonas reinhardtii GN=FAP252 PE=4 SV=1)	Cre10.g466650.t1.2	1531620	1785050	2629410	1180440	2238750	1845260	0.486585	0.0970825	0.341508	346615	462850	1210770	512337	1738000	883999	2092900	1263210	883160	1186600	1352120	1728200	1646000	2878000	1291850	2339340	3541700	1271800	1915500	4229800	1700600	2055080	2515600	1440750	891376	1301320	1226520	5619110	2207700	1913560	2190500	3488290	1170800	2128180	1316500
A8I2P1	tr|A8I2P1|A8I2P1_CHLRE Predicted protein OS=Chlamydomonas reinhardtii GN=CHLREDRAFT_141616 PE=4 SV=1	35.2	not assigned.unknown	(original description: Predicted protein OS=Chlamydomonas reinhardtii GN=CHLREDRAFT_141616 PE=4 SV=1)	#N/A	2673950	2107410	6881630	4952400	2512180	5852050	0.27355	2.12217e-08	0.00690274	1718390	706382	1131200	305895	1489150	1082970	1913200	1637720	6183600	4311000	2178020	5620800	1552650	6371300	1060630	3214530	8548100	5323400	1370030	7976300	1882800	2136730	6589700	5420400	1223260	4372000	4628800	4793540	7381700	4594300	3047100	5245800	5034200	620287	6043700
A8I368	tr|A8I368|A8I368_CHLRE Protein kinase-like protein OS=Chlamydomonas reinhardtii GN=CHLREDRAFT_166662 PE=4 SV=1	35.2	not assigned.unknown	(original description: Protein kinase-like protein OS=Chlamydomonas reinhardtii GN=CHLREDRAFT_166662 PE=4 SV=1)	Cre02.g111700.t1.2	4915330	3802020	1637210	5286620	5624130	2083460	0.0464044	9.53161e-07	0.328628	748351	2128950	662009	1108610	1769670	716428	5392000	6288500	2307560	5064200	2466600	1047910	5460800	1375720	3634200	954494	2534760	4420000	5205400	915649	5520800	4095120	1641630	5917700	6053200	1753590	5768300	3008600	2985330	3431230	4847600	2719460	5397700	6992600	2389110
A8I5S5	tr|A8I5S5|A8I5S5_CHLRE Predicted protein OS=Chlamydomonas reinhardtii GN=CHLREDRAFT_187415 PE=4 SV=1	35.2	not assigned.unknown	(original description: Predicted protein OS=Chlamydomonas reinhardtii GN=CHLREDRAFT_187415 PE=4 SV=1)	Cre05.g247950.t1.2	2085250	2128300	2447420	1978360	1804110	3361050	0.672094	0.0742698	0.343955	556260	156945	1687820	1154910	925156	1154360	2374400	2286910	1069350	1763550	1870500	5210700	1279300	3871400	1871670	2129140	1681700	2847300	2209670	1485040	2375300	2145270	1366340	2644750	1664300	3579900	2636160	3118800	2858100	1380600	1941360	3590200	3608500	1243360	5416900
A8I5W8	tr|A8I5W8|A8I5W8_CHLRE Predicted protein OS=Chlamydomonas reinhardtii GN=CHLREDRAFT_187422 PE=4 SV=1	35.2	not assigned.unknown	(original description: Predicted protein OS=Chlamydomonas reinhardtii GN=CHLREDRAFT_187422 PE=4 SV=1)	Cre07.g312300.t1.2	7758550	10838500	7566700	8544730	7922700	7520050	0.374705	0.129989	0.0810013	1817840	2752980	2144470	1194520	2367050	1235800	6932400	7066800	4739200	4508500	12437000	6365200	8938700	9956200	7919500	9193600	7802800	9369400	11417000	10113000	8882800	14078000	6423800	9025800	8698300	7910100	7097000	3763590	7852300	8446600	7292000	7121700	10247000	8759900	9130700
A8I748	tr|A8I748|A8I748_CHLRE Flagellar associated protein OS=Chlamydomonas reinhardtii GN=FAP113 PE=4 SV=1	35.2	not assigned.unknown	(original description: Flagellar associated protein OS=Chlamydomonas reinhardtii GN=FAP113 PE=4 SV=1)	#N/A	13550000	8665430	3882550	13893000	6230700	1537140	0.224415	1.03469e-07	0.559701	1115710	4683390	3115850	1780520	6356930	312054	12909000	13463000	1233550	13767000	12843000	830045	14396000	3493900	12532000	3148330	4426500	12463000	4607200	3793800	15233000	9265600	9517500	13817000	1422380	1662960	10461000	2560360	1677440	14545000	2301060	1390370	14071000	3358360	1283020
A8IAA9	tr|A8IAA9|A8IAA9_CHLRE Predicted protein OS=Chlamydomonas reinhardtii GN=CHLREDRAFT_186476 PE=4 SV=1	35.2	not assigned.unknown	(original description: Predicted protein OS=Chlamydomonas reinhardtii GN=CHLREDRAFT_186476 PE=4 SV=1)	#N/A	13809300	5741340	9387730	8404460	4462790	4918020	0.00432195	0.002038	0.40036	2973690	3519360	5518220	4196930	3031790	2535040	17457000	8197100	17090000	13076000	8481000	4699700	15660000	10176000	15465000	1411250	11525000	11939000	2403260	1512670	9258910	8214100	11323000	8064100	2192990	8139100	12547000	4133970	1545700	7513700	1914400	6932200	12483000	8824500	5633600
A8IGN6	tr|A8IGN6|A8IGN6_CHLRE Predicted protein OS=Chlamydomonas reinhardtii GN=CHLREDRAFT_188454 PE=4 SV=1	35.2	not assigned.unknown	(original description: Predicted protein OS=Chlamydomonas reinhardtii GN=CHLREDRAFT_188454 PE=4 SV=1)	#N/A	1901090	1761090	1295700	1928660	2519430	2784780	0.0252812	0.811098	0.191863	699261	949429	572023	367678	586196	1820200	2351560	1453540	2282500	2600850	806097	821469	1334800	687741	2612800	3348800	1136190	1046310	1485850	1353030	1460200	1711150	1493280	1999000	2299210	5118300	2431600	2764550	702543	1448700	1664800	1700000	2183600	2323710	4716900
A8IHL6	tr|A8IHL6|A8IHL6_CHLRE Predicted protein OS=Chlamydomonas reinhardtii GN=CHLREDRAFT_156470 PE=4 SV=1	35.2	not assigned.unknown	(original description: Predicted protein OS=Chlamydomonas reinhardtii GN=CHLREDRAFT_156470 PE=4 SV=1)	#N/A	4661550	3950610	6280180	8858780	4286120	2772220	0.786836	0.0974804	0.0161408	2042240	3205540	4775020	1449820	3337220	2385820	1744700	1935570	1736020	6934600	711936	11829000	4087100	2614500	3088900	2662350	10109000	6547500	5899800	1586150	5566500	8543400	9806400	11045000	1603290	1096500	7207000	2666710	7380000	9142600	8812800	1160630	9540800	7691900	2011010
A8IP00	tr|A8IP00|A8IP00_CHLRE Plastid ribosomal protein L21 OS=Chlamydomonas reinhardtii GN=PRPL21 PE=3 SV=1	35.2	not assigned.unknown	(original description: Plastid ribosomal protein L21 OS=Chlamydomonas reinhardtii GN=PRPL21 PE=3 SV=1)	Cre06.g299000.t1.2	13008700	24056200	11313000	15066300	20121700	11311600	0.927088	8.58759e-05	0.370804	2528540	10605800	4096050	1659390	4890280	3435730	16386000	22528000	4562500	14320000	19861000	15407000	14499000	11823000	9395100	42553000	8936600	11357000	15897000	11928000	12095000	19442000	15221000	12759000	21853000	16144000	16366000	20435000	13905000	16721000	11699000	8854200	16316000	17632000	10291000
A8IPL8	tr|A8IPL8|A8IPL8_CHLRE Predicted protein (Fragment) OS=Chlamydomonas reinhardtii GN=CHLREDRAFT_189056 PE=4 SV=1	35.2	not assigned.unknown	(original description: Predicted protein (Fragment) OS=Chlamydomonas reinhardtii GN=CHLREDRAFT_189056 PE=4 SV=1)	#N/A	1677530	1945880	2266470	2017340	2222140	4472300	0.0235175	0.00719315	0.0891762	615575	386685	1093030	597564	1225190	2068810	1455180	2529030	1864800	1324190	1501710	4137700	1506960	1011590	1794160	2059880	1723110	2852430	1730650	1991080	1132280	1908110	2870560	2664800	2752350	7567500	1938370	4056080	1836980	1374660	2274250	5204400	1468960	2531390	5668600
A8IVP7	tr|A8IVP7|A8IVP7_CHLRE Predicted protein OS=Chlamydomonas reinhardtii GN=CHLREDRAFT_157545 PE=4 SV=1	35.2	not assigned.unknown	(original description: Predicted protein OS=Chlamydomonas reinhardtii GN=CHLREDRAFT_157545 PE=4 SV=1)	Cre12.g534250.t1.2	1888540	1720860	2670510	2509620	2625850	2854800	0.108249	0.294441	0.67405	642519	797299	924360	1004350	1390980	910715	1698200	1087680	1708220	1589390	1674190	3193000	1576040	3293000	1145340	3068630	3367200	2878600	1163170	3183100	2443700	1610630	1278540	3523700	1989120	3633500	1390570	4963500	2906000	1149570	1230240	3520600	2787700	3430410	3198200
A8IVS3	tr|A8IVS3|A8IVS3_CHLRE Predicted protein OS=Chlamydomonas reinhardtii GN=CHLREDRAFT_190320 PE=4 SV=1	35.2	not assigned.unknown	(original description: Predicted protein OS=Chlamydomonas reinhardtii GN=CHLREDRAFT_190320 PE=4 SV=1)	Cre12.g533150.t1.1	1748830	1858200	6519570	1695910	2354880	5917820	0.874636	0.000357183	0.880886	548717	563729	4945930	449494	1202140	3693900	2315620	1495680	10899000	1096850	1697580	13411000	1741630	4656500	2256530	1962220	1906340	1996730	2780250	7236200	1085610	1355260	1008360	1904790	2258160	8423600	1041860	4535190	840309	2205120	2842320	7196900	1898690	1398260	10109000
A8IW72	tr|A8IW72|A8IW72_CHLRE Predicted protein (Fragment) OS=Chlamydomonas reinhardtii GN=CHLREDRAFT_190392 PE=4 SV=1	35.2	not assigned.unknown	(original description: Predicted protein (Fragment) OS=Chlamydomonas reinhardtii GN=CHLREDRAFT_190392 PE=4 SV=1)	#N/A	1755380	1587160	1784920	2509680	2094120	4105350	0.0136876	0.144363	0.220287	952119	678472	1072090	2020710	1144280	1596220	3541170	1133850	1919640	1768260	1386350	3732680	1347910	621314	1291010	2708920	1118270	776090	1015860	1887690	1807820	1690810	1429890	6474400	1437070	3917000	2501990	4105280	3166200	1291560	1615290	5008800	1237230	2812310	4296100
A8J050	tr|A8J050|A8J050_CHLRE Predicted protein OS=Chlamydomonas reinhardtii GN=CHLREDRAFT_191373 PE=4 SV=1	35.2	not assigned.unknown	(original description: Predicted protein OS=Chlamydomonas reinhardtii GN=CHLREDRAFT_191373 PE=4 SV=1)	#N/A	1579610	1826930	2037540	1942520	2011530	4000890	0.00450825	0.00117802	0.0219761	773365	277973	1060210	877670	985757	476147	1399140	2131540	890940	3014220	2039840	3404360	1463710	2480560	1307790	1591010	1201850	1613920	1491650	1249720	678892	1880620	2997780	1557270	1146470	3514400	3403180	3920060	3379200	1313630	1451330	4201900	934460	1786860	3944100
A8J0B1	tr|A8J0B1|A8J0B1_CHLRE Low-CO2-inducible protein OS=Chlamydomonas reinhardtii GN=LCI9 PE=4 SV=1	35.2	not assigned.unknown	(original description: Low-CO2-inducible protein OS=Chlamydomonas reinhardtii GN=LCI9 PE=4 SV=1)	Cre09.g394473.t1.1	4973140	2952980	2446960	5484670	3522770	2394210	0.585809	0.0010308	0.883747	1857380	1079280	1680740	2517460	1242410	1135100	2277150	3909000	4094500	5104700	3830440	1134570	5110500	3244800	5345300	2015650	854677	7962100	3425600	4466900	4039100	1584210	886332	7519900	4002300	954879	8605200	4491160	3967900	1812700	1978230	2195010	6470300	2402650	2827140
A8J111;A8J112	tr|A8J111|A8J111_CHLRE Predicted protein OS=Chlamydomonas reinhardtii GN=CHLREDRAFT_174078 PE=4 SV=1;tr|A8J112|A8J112_CHLRE Predicted protein OS=Chlamydomonas reinhardtii GN=CHLREDRAFT_184282 PE=4 SV=1	35.2	not assigned.unknown	(original description: Predicted protein OS=Chlamydomonas reinhardtii GN=CHLREDRAFT_174078 PE=4 SV=1)	#N/A	1187890	2348210	8832390	1528100	3190720	11561400	0.147626	7.7997e-10	0.439957	344935	972566	4402460	340987	2438310	2578080	1676010	1269890	15495000	1094900	2514000	2040160	888868	7105100	901454	3645290	8251100	1564500	1509050	9840000	1001620	2802800	10263000	1243840	2137340	12607000	1102520	5519440	7831700	1378030	6944400	13309000	1677970	2180080	14678000
A8J135	tr|A8J135|A8J135_CHLRE Predicted protein OS=Chlamydomonas reinhardtii GN=CHLREDRAFT_191310 PE=4 SV=1	35.2	not assigned.unknown	(original description: Predicted protein OS=Chlamydomonas reinhardtii GN=CHLREDRAFT_191310 PE=4 SV=1)	Cre09.g387949.t1.1	1809490	2146670	2738760	2138580	2069440	8133670	0.0143668	0.00048513	0.00645866	608002	1239720	1164220	1394620	1321420	4438620	1290980	1967990	3140490	2643780	4209600	2234270	1009600	4061900	2061630	907955	1607630	2202190	2066110	3983900	1648780	1581720	1404350	4167730	1959720	9948900	2831700	4483040	4929700	575959	1050980	15390000	998951	1999550	9130800
A8J209	tr|A8J209|A8J209_CHLRE Predicted protein OS=Chlamydomonas reinhardtii GN=CGL59 PE=4 SV=1	35.2	not assigned.unknown	(chl4|523487 : 470.0) no description available & (at5g44650 : 104.0) Encodes a chloroplast protein that induces tolerance to multiple environmental stresses and reduces photooxidative damage.; CHLOROPLAST PROTEIN-ENHANCING STRESS TOLERANCE (CEST); FUNCTIONS IN: molecular_function unknown; INVOLVED IN: response to water deprivation, chloroplast organization, hyperosmotic salinity response, respons…	Cre06.g280650.t1.2	1812110	2090420	4607100	1413620	2866670	1724950	0.0839317	0.04484	0.0158618	877850	1530440	2784290	504714	1078680	637773	2765490	823250	5087100	2381390	923823	5710200	794701	693497	1766040	1850350	7817600	723028	4604200	6544400	2441990	2250460	1789780	2159880	3955710	979936	1555380	3426240	1649330	1747890	1940480	1248310	1025910	4016600	2832220
A8J4M1	tr|A8J4M1|A8J4M1_CHLRE Predicted protein OS=Chlamydomonas reinhardtii GN=CHLREDRAFT_175363 PE=4 SV=1	35.2	not assigned.unknown	(original description: Predicted protein OS=Chlamydomonas reinhardtii GN=CHLREDRAFT_175363 PE=4 SV=1)	#N/A	2252380	1827510	2521240	1848840	2410750	3310710	0.418153	0.12057	0.369291	1232810	892644	1310290	463719	1325070	985337	4326470	752258	3193500	2254170	2170170	783502	1869670	2134800	2840230	2883940	3560300	792708	1055180	4105800	1431040	2275990	1349540	2447410	2207890	3846900	1629920	4155340	3681800	2227060	1061400	2175500	1127690	3939930	4126400
A8J6H7	tr|A8J6H7|A8J6H7_CHLRE Predicted protein OS=Chlamydomonas reinhardtii GN=CHLREDRAFT_192448 PE=4 SV=1	35.2	not assigned.unknown	(original description: Predicted protein OS=Chlamydomonas reinhardtii GN=CHLREDRAFT_192448 PE=4 SV=1)	Cre17.g722750.t1.2	1541350	2541150	1454440	1634920	1840360	1632980	0.747415	0.229604	0.47114	533556	2093030	336062	428414	906320	285659	2178680	738396	1159700	1454600	814550	1114710	637440	1918000	1968800	5402470	1603400	1564200	1674800	1715500	1444400	4075540	1215330	1272650	1447190	1590300	1284080	3388500	2128610	2426680	1980700	1727800	1755300	640133	1270100
A8J6H9	tr|A8J6H9|A8J6H9_CHLRE Predicted protein OS=Chlamydomonas reinhardtii GN=CHLREDRAFT_163989 PE=4 SV=1	35.2	not assigned.unknown	(original description: Predicted protein OS=Chlamydomonas reinhardtii GN=CHLREDRAFT_163989 PE=4 SV=1)	#N/A	1761720	1926850	2940610	2820220	2133300	4624500	0.00687919	0.000310084	0.211771	528457	682888	1358110	947430	1407140	466896	1556620	2245920	4554300	1252110	1738490	3821600	1335370	1864000	2596550	2123030	3226100	2205500	858924	3343900	1624160	2667870	833742	3632200	3885800	4396900	3065500	3983990	5162300	3059600	1489560	4715900	1397300	1260250	4860500
A8J6L2	tr|A8J6L2|A8J6L2_CHLRE Deflagellation inducible protein OS=Chlamydomonas reinhardtii GN=DIP13 PE=4 SV=1	35.2	not assigned.unknown	(original description: Deflagellation inducible protein OS=Chlamydomonas reinhardtii GN=DIP13 PE=4 SV=1)	Cre17.g724550.t1.2	1462620	1863660	3765680	2022630	2166780	3317050	0.644304	8.8167e-07	0.194502	454869	663758	695089	634679	758241	856650	1427360	1610600	4222300	2031510	1745890	4117800	1203070	2652700	1744830	2966020	4350200	1636100	1815400	4107000	732863	1180390	3144100	2851050	1959730	2862500	1230320	3448980	3346000	2022370	2297400	4806800	2659200	1237160	3125100
A8J843	tr|A8J843|A8J843_CHLRE NADH:ubiquinone oxidoreductase 17 kDa subunit OS=Chlamydomonas reinhardtii GN=NUO17 PE=4 SV=1	35.2	not assigned.unknown	(original description: NADH:ubiquinone oxidoreductase 17 kDa subunit OS=Chlamydomonas reinhardtii GN=NUO17 PE=4 SV=1)	Cre05.g240800.t1.2	2198490	3200580	1725190	2124840	3389560	1676460	0.866579	0.0128623	0.954065	1098650	1099930	986718	1035310	2079640	544664	1631670	2712000	807915	2921100	4178000	3382600	885077	777458	3442000	4495240	2180600	1176630	1873640	1869000	3134500	2744020	1333550	3507800	3545200	1524370	623549	6986570	1740170	1589820	1939620	895627	2064700	3664500	1368760
A8J8A6	tr|A8J8A6|A8J8A6_CHLRE Nucleolar protein, structural component of H/ACA snoRNPs OS=Chlamydomonas reinhardtii GN=NOP10 PE=4 SV=1	35.2	not assigned.unknown	(original description: Nucleolar protein, structural component of H/ACA snoRNPs OS=Chlamydomonas reinhardtii GN=NOP10 PE=4 SV=1)	Cre05.g237700.t1.2	2978890	5387210	12599200	6258710	7019980	7758220	0.94503	0.000294594	0.0059633	1837680	2409850	5194030	2433130	2471350	2197680	2891140	8222200	6287000	1208480	5357800	18783000	1494590	12569000	2112770	1834880	15973000	6066500	6831500	15478000	4099900	4689700	6505300	9976290	9114700	11505000	3225040	2709240	7822900	4862300	7902800	8890900	4810500	9387400	6074500
A8J9H7	tr|A8J9H7|A8J9H7_CHLRE Mastigoneme-like flagellar protein OS=Chlamydomonas reinhardtii GN=MST1 PE=4 SV=1	35.2	not assigned.unknown	(original description: Mastigoneme-like flagellar protein OS=Chlamydomonas reinhardtii GN=MST1 PE=4 SV=1)	Cre16.g650600.t1.2	1519460	2609590	2935580	1650380	2628880	3575930	0.55201	0.0190771	0.843187	679713	1596960	2419220	542597	1222210	847650	1049650	1208490	751116	1416970	2230630	7430200	2881950	2533910	1294240	5151740	2984100	1314860	3047550	3008500	1159100	1409540	905633	809373	1252500	4336600	2162890	4268610	2552400	1613070	1580520	3619300	1630530	3385570	4727700
A8JAN9	tr|A8JAN9|A8JAN9_CHLRE Predicted protein OS=Chlamydomonas reinhardtii GN=CHLREDRAFT_152091 PE=4 SV=1	35.2	not assigned.unknown	(original description: Predicted protein OS=Chlamydomonas reinhardtii GN=CHLREDRAFT_152091 PE=4 SV=1)	#N/A	2881060	2088440	2050920	2798970	2278720	2414820	0.720238	0.332816	0.89423	984720	880032	1603720	1061290	1161780	1114440	1923660	1710470	1652080	1453520	2114430	893208	3205200	3499380	4010900	1170330	4532000	3147900	1915790	483022	3545200	3531200	1245850	1175010	2644800	2364060	2680800	3493930	680412	3183400	3392200	2089260	2242400	2370770	3725350
A8JAX2	tr|A8JAX2|A8JAX2_CHLRE Predicted protein (Fragment) OS=Chlamydomonas reinhardtii GN=CHLREDRAFT_121185 PE=4 SV=1	35.2	not assigned.unknown	(original description: Predicted protein (Fragment) OS=Chlamydomonas reinhardtii GN=CHLREDRAFT_121185 PE=4 SV=1)	#N/A	1645140	2482730	8242420	1775140	2691720	5526690	0.144394	9.48726e-08	0.0857772	601320	1626480	2769500	722289	2151790	1580850	881216	4234850	10782000	1122210	1249260	12360000	1787490	6455500	1459900	4293210	5524700	2388220	1311940	8178800	2231790	1324400	6153500	1093820	1337150	6310100	2076700	6138320	4861700	1415550	1829510	6255800	2359200	1228330	6633000
A8JCP3	tr|A8JCP3|A8JCP3_CHLRE Predicted protein OS=Chlamydomonas reinhardtii GN=CHLREDRAFT_194003 PE=4 SV=1	35.2	not assigned.unknown	(original description: Predicted protein OS=Chlamydomonas reinhardtii GN=CHLREDRAFT_194003 PE=4 SV=1)	#N/A	2069450	2660070	1764540	1489970	2915750	2780990	0.501843	0.114728	0.24013	1221660	203810	824721	450760	2066770	855745	4547870	3005300	860674	1559060	2501460	3248400	1725100	1617900	1695120	2638510	2056000	1344750	2515390	1482300	1544810	2639680	1321940	1820980	938024	3154700	2205950	4809340	2050600	1440070	6135270	2286500	1306930	1494180	2405600
A8JEU3	tr|A8JEU3|A8JEU3_CHLRE Predicted protein OS=Chlamydomonas reinhardtii GN=CGLD11 PE=4 SV=1	35.2	not assigned.unknown	(original description: Predicted protein OS=Chlamydomonas reinhardtii GN=CGLD11 PE=4 SV=1)	#N/A	2094700	2579940	2473540	1778880	1732410	1552960	0.00793963	0.829708	0.528128	225978	620388	651131	725820	1073340	669350	2405700	2398000	2609480	1862300	2426060	2376020	2057200	1802860	1819440	3094650	2752640	2209700	3265690	1783580	2213870	1715320	3516670	2950090	3854440	1036740	1597730	1452600	947458	2351170	1147730	1453030	1091340	925125	1139240
A8JGL0	tr|A8JGL0|A8JGL0_CHLRE Predicted protein OS=Chlamydomonas reinhardtii GN=CHLREDRAFT_194669 PE=4 SV=1	35.2	not assigned.unknown	(original description: Predicted protein OS=Chlamydomonas reinhardtii GN=CHLREDRAFT_194669 PE=4 SV=1)	Cre12.g497850.t1.2	3079590	4079900	2221990	3687390	4411050	2851870	0.255707	0.0313362	0.958952	1144140	2658350	1617750	1187400	887969	930387	3999100	7306500	863560	2661100	1497860	4192700	1075660	3873600	3351050	2471920	684184	3113500	6579000	858896	4277100	2544220	2859000	3885500	2721300	3237900	1389620	4996900	3642400	3882600	4448000	3456200	3754600	5254800	1129240
A8JHN0	tr|A8JHN0|A8JHN0_CHLRE Predicted protein OS=Chlamydomonas reinhardtii GN=CHLREDRAFT_195092 PE=4 SV=1	35.2	not assigned.unknown	(original description: Predicted protein OS=Chlamydomonas reinhardtii GN=CHLREDRAFT_195092 PE=4 SV=1)	Cre12.g561500.t1.2	2548990	2279420	1854950	2362140	4804870	2971460	0.0252416	0.0844568	0.0980174	749521	1055940	1131820	717380	1843480	2344520	2857650	1311240	1658860	2381600	1663170	1916460	3528500	1375390	2814620	3339900	1508810	2445080	3511190	668972	1266480	1571600	4001220	2998740	6597900	7520500	2988010	4606160	2583330	2406680	5344400	3022470	2148750	5928200	1290120
A8JHN9	tr|A8JHN9|A8JHN9_CHLRE Photosystem I reaction center subunit V (Fragment) OS=Chlamydomonas reinhardtii GN=PSAG PE=4 SV=1	35.2	not assigned.unknown	(original description: Photosystem I reaction center subunit V (Fragment) OS=Chlamydomonas reinhardtii GN=PSAG PE=4 SV=1)	#N/A	13988100	15831800	42429200	24301500	17191700	32619700	0.946262	1.66734e-09	0.0010611	4237950	5436540	7462180	7134060	6149010	4076100	17754000	20140000	44016000	18871000	17112000	53923000	9734100	35156000	8305600	6951900	46270000	15161000	20100000	41452000	14103000	14855000	33758000	20183000	19550000	29779000	19169000	6382310	35690000	24239000	22316000	35267000	37842000	22627000	27126000
Q6QAY4	tr|Q6QAY4|Q6QAY4_CHLRE Mitochondrial NADH:ubiquinone oxidoreductase 23 kDa subunit OS=Chlamydomonas reinhardtii GN=CHLREDRAFT_162765 PE=2 SV=1	35.2	not assigned.unknown	no hits & (original description: Mitochondrial NADH:ubiquinone oxidoreductase 23 kDa subunit OS=Chlamydomonas reinhardtii GN=CHLREDRAFT_162765 PE=2 SV=1)	Cre14.g617826.t1.1	3476300	2634780	2020510	4036320	3775630	1745570	0.226815	0.00100002	0.331097	1167440	1376950	683186	1188930	1544760	476367	3868900	2557600	3297100	4513400	1824230	1440660	1806120	1568650	3139500	4515040	1629580	4886400	3341220	2085300	2643500	935796	2101780	5071100	3969300	1471850	4553900	4636930	958588	2136410	2251620	2126160	5325200	3004100	2178540
Q6TH88	tr|Q6TH88|Q6TH88_CHLRE NADH:ubiquinone oxidoreductase 10 kDa subunit OS=Chlamydomonas reinhardtii GN=NUOS5 PE=2 SV=1	35.2	not assigned.unknown	(original description: NADH:ubiquinone oxidoreductase 10 kDa subunit OS=Chlamydomonas reinhardtii GN=NUOS5 PE=2 SV=1)	Cre12.g511200.t1.2	2832640	1951750	4381670	4680820	3356110	6231020	0.00272592	0.000909938	0.900156	1635110	1019890	2042430	1064820	1388720	1377250	3019000	1627040	5204700	975683	1182040	1184240	2648770	6470500	1105760	3684520	5402800	5100800	1274400	2551000	4145800	1990760	5476800	5374100	1997900	5591200	3565500	5850340	5735200	3800300	2606100	6537100	5211500	3688200	5345100
Q6V504	tr|Q6V504|Q6V504_CHLRE NADH:ubiquinone oxidoreductase 12.5 kDa subunit OS=Chlamydomonas reinhardtii GN=NUOA8 PE=2 SV=1	35.2	not assigned.unknown	(original description: NADH:ubiquinone oxidoreductase 12.5 kDa subunit OS=Chlamydomonas reinhardtii GN=NUOA8 PE=2 SV=1)	Cre07.g333900.t1.1	1926570	2214050	6959700	1078710	2032080	4444360	0.010107	3.43365e-08	0.121421	1041150	686158	1473090	236480	828852	2532050	3427170	2522740	7000700	1938300	2020220	7163800	803654	4312500	2627110	1786700	6658100	740373	3241780	8148800	2022790	1498830	8474300	992702	1796410	6239400	1339590	3518770	1099310	1370200	2352330	6682900	779214	1227910	1420840
Q6V505	tr|Q6V505|Q6V505_CHLRE NADH:ubiquinone oxidoreductase 17.8 kDa subunit OS=Chlamydomonas reinhardtii GN=NUOB10 PE=2 SV=1	35.2	not assigned.unknown	(original description: NADH:ubiquinone oxidoreductase 17.8 kDa subunit OS=Chlamydomonas reinhardtii GN=NUOB10 PE=2 SV=1)	Cre12.g555150.t1.2	2220860	3065380	4254370	1822080	3196420	4797330	0.844285	0.000183405	0.663665	1075000	1354960	1435700	1064980	1267330	1378370	3538460	2037980	5035300	1471290	5064930	1399600	1026950	4505500	2272970	1608980	4855200	1536280	3468100	4431700	3479200	3146910	5298900	2296700	1658500	3186400	1073830	5481130	3839800	3741600	3114600	5660700	1241440	3220700	4506600
Q84X70	tr|Q84X70|Q84X70_CHLRE CR084 protein OS=Chlamydomonas reinhardtii GN=CHLREDRAFT_54576 PE=4 SV=1	35.2	not assigned.unknown	(chl4|510416 : 248.0) no description available & (loc_os02g08380.1 : 110.0) no description available & (at2g24020 : 107.0) Uncharacterised BCR, YbaB family COG0718; INVOLVED IN: biological_process unknown; LOCATED IN: chloroplast thylakoid membrane; EXPRESSED IN: 22 plant structures; EXPRESSED DURING: 13 growth stages; CONTAINS InterPro DOMAIN/s: Uncharacterised protein family UPF0133 (InterPro:I…	Cre10.g458550.t1.2	1883210	3088180	18432700	2570610	5654800	11365900	0.0734832	3.86328e-13	0.000118085	1357930	2344310	4330200	1733330	1277160	2369370	1108270	5560100	18532000	3825960	955687	21523000	1460660	16329000	3328790	1915820	24791000	490357	5696000	17122000	1085220	1313300	12299000	2134860	5035400	12192000	2019400	5711500	13237000	3747400	7646800	12963000	5370500	6610000	6942600
A8JC08	tr|A8JC08|A8JC08_CHLRE Predicted protein OS=Chlamydomonas reinhardtii GN=CHLREDRAFT_132204 PE=4 SV=1	23.3.1.3	nucleotide metabolism.salvage.phosphoribosyltransferases.upp	(chl4|520048 : 382.0) no description available & (gnl|cdd|80534 : 197.0) no description available & (at3g53900 : 188.0) Encodes UPP, a plastidial uracil phosphoribosyltransferase (UPRT) involved in uracil salvage. Loss-of-function mutation causes dramatic growth retardation, a pale-green to albino phenotype, abnormal root morphology and chloroplastic disorders.; uracil phosphoribosyltransferase (…	#N/A	2533650	1872880	3056170	2038230	2345230	1909640	0.141523	0.601423	0.0828469	771432	370834	289493	959402	1208900	926564	3440730	1449840	3187900	2569420	1896100	3312600	1219350	2750900	3122320	2144580	3409900	2589300	1557130	2943400	2260800	2316780	2732300	2818800	4178220	1274440	420554	3484520	2930200	1310910	1903990	1201360	2420300	1631390	1711910
A8JE06	tr|A8JE06|A8JE06_CHLRE Predicted protein (Fragment) OS=Chlamydomonas reinhardtii GN=CHLREDRAFT_122298 PE=4 SV=1	23.1.2.1	nucleotide metabolism.synthesis.purine.amidophosphoribosyltransferase	(gnl|cdd|82881 : 366.0) no description available & (gnl|cdd|35792 : 242.0) no description available & (at2g16570 : 171.0) Amidophosphoribosyltransferase (ATase: EC 2.4.2.14) is a key enzyme in the pathway of purine nucleotide biosynthesis; GLN phosphoribosyl pyrophosphate amidotransferase 1 (ASE1); FUNCTIONS IN: amidophosphoribosyltransferase activity; INVOLVED IN: purine base biosynthetic proces…	#N/A	1771790	1864410	4284920	2278730	2638890	3812600	0.628165	0.00186704	0.510389	610669	491049	486097	1019450	1569260	2513940	2557570	1008250	3955300	1113380	2255410	4424500	1024480	3612300	1746730	1978470	4175800	2246800	2084610	5012500	1941780	1995290	4529100	751743	571692	7186500	1603390	2079650	1030190	1924070	4733500	2468040	2871200	4125600	5160700
A8J0R6	tr|A8J0R6|A8J0R6_CHLRE Predicted protein (Fragment) OS=Chlamydomonas reinhardtii GN=CHLREDRAFT_38643 PE=3 SV=1	29.1.7	protein.aa activation.alanine-tRNA ligase	(ipr018164 : 1500.0) Alanyl-tRNA synthetase, class IIc, N-terminal & (chl4|519906 : 1238.0) no description available & (at1g50200 : 835.0) Alanyl-tRNA synthetase (ALATS); FUNCTIONS IN: alanine-tRNA ligase activity, ligase activity, forming aminoacyl-tRNA and related compounds, nucleotide binding, ATP binding, nucleic acid binding; INVOLVED IN: alanyl-tRNA aminoacylation; LOCATED IN: mitochondrion…	#N/A	3136260	2774790	4181990	3227590	3102690	4934890	0.654756	0.21324	0.938828	1519270	1293070	4053100	1311870	1657450	2635270	2440650	2162890	9008890	1295390	2792600	9771500	3973200	1293610	5677200	2133150	1937300	2996100	4995500	1180880	2435000	1789820	1899740	1926200	2985250	5498400	4223400	2211390	6780100	4401300	2260760	735426	4150500	5172900	6573000
A8I1M5	tr|A8I1M5|A8I1M5_CHLRE ClpD chaperone, Hsp100 family OS=Chlamydomonas reinhardtii GN=CLPD1 PE=3 SV=1	29.5.5	protein.degradation.serine protease	(chl4|510564 : 835.0) no description available & (gnl|cdd|30888 : 776.0) no description available & (at5g51070 : 690.0) ATP-dependent Clp protease regulatory subunit; EARLY RESPONSIVE TO DEHYDRATION 1 (ERD1); FUNCTIONS IN: nucleoside-triphosphatase activity, ATPase activity, nucleotide binding, ATP binding; INVOLVED IN: response to water deprivation; LOCATED IN: chloroplast stroma, chloroplast, c…	#N/A	5094630	3268730	6540300	8312450	4551970	6224350	0.123375	0.0223568	0.214678	3778910	2396270	510233	1833380	2545860	2189960	2718250	2941210	7517500	1598910	866639	6398400	778209	6136900	8397600	1058010	6186500	8158600	5723800	6634800	8916200	5754000	6367700	8310800	2200400	2131790	5921200	4386480	8130200	6467600	6723100	6803200	10789000	829952	6606200
A8IL21	tr|A8IL21|A8IL21_CHLRE ATP-dependent Clp protease proteolytic subunit OS=Chlamydomonas reinhardtii GN=CLPP5 PE=3 SV=1	29.5.5	protein.degradation.serine protease	(chl4|512544 : 422.0) no description available & (at1g02560 : 294.0) One of several nuclear-encoded ClpPs (caseinolytic protease). Contains a highly conserved catalytic triad of Ser-type proteases (Ser-His-Asp). The name reflects nomenclature described in Adam et. al (2001).; nuclear encoded CLP protease 5 (CLPP5); FUNCTIONS IN: serine-type endopeptidase activity; INVOLVED IN: peptidyl-cysteine S…	Cre12.g486100.t1.2	14316100	11272800	16167800	22911500	21026800	17005200	0.00331655	0.620002	0.142761	7764230	9087400	4018200	3139010	3388850	5381130	18652000	22966000	18062000	20543000	14863000	14716000	9143600	21836000	1022210	3027700	14402000	20404000	14385000	10100000	16132000	1122170	17891000	22459000	24360000	13157000	19938000	23019000	17481000	19588000	16895000	25994000	24886000	22287000	20082000
A8JK20	tr|A8JK20|A8JK20_CHLRE Predicted protein (Fragment) OS=Chlamydomonas reinhardtii GN=CHLREDRAFT_110360 PE=4 SV=1	29.5.5	protein.degradation.serine protease	(loc_os04g32560.2 : 172.0) no description available & (at5g50920 : 170.0) Encodes a protein that is similar to ATP-dependent Clp protease ATP-binding subunit / ClpC. Involved in protein import into the chloroplast. May provide ATP source that drives the TIC (Translocon at the Inner envelope membrane of Chloroplasts) translocation machinery.; CLPC homologue 1 (CLPC1); FUNCTIONS IN: ATP-dependent p…	#N/A	4840640	3838670	1931900	4617660	5846090	1564710	0.338968	1.38051e-05	0.12316	1667130	2579330	455891	1843250	1006950	408764	4503700	7508800	2371130	5830200	5007700	1699200	7034000	2187520	2020660	3849110	2435800	4685500	1325180	1504800	4969800	1502550	1392970	2187730	6254300	2241200	3048600	7011300	1124460	4661100	4290800	1270160	4931000	5180200	1815590
A8J8U1	tr|A8J8U1|A8J8U1_CHLRE 26S proteasome regulatory subunit (Fragment) OS=Chlamydomonas reinhardtii GN=RPN10 PE=4 SV=1	29.5.11	protein.degradation.ubiquitin	(chl4|516310 : 347.0) no description available & (gnl|cdd|38095 : 309.0) no description available & (gnl|cdd|29225 : 285.0) no description available & (loc_os03g13970.2 : 219.0) no description available & (at4g38630 : 218.0) Regulatory particle non-ATPase subunit of the 26S proteasome with multiubiquitin-chain-binding capabilities; regulatory particle non-ATPase 10 (RPN10); FUNCTIONS IN: peptide …	#N/A	3902390	2804650	3964040	3608080	3218070	4416200	0.757284	0.148074	0.761013	1954170	330805	1516010	1126460	1526140	1152200	948070	2332100	4261000	4360400	2883800	5949200	6139300	3411800	2165200	2878760	3516300	5166400	3239700	5074400	4635000	2688890	1571530	4029300	756567	3933400	3745000	5280760	3877400	4522400	3785600	6681600	1891050	2963500	3485100
A8JBJ3	tr|A8JBJ3|A8JBJ3_CHLRE Ubiquitin conjugating enzyme OS=Chlamydomonas reinhardtii GN=UBC9 PE=3 SV=1	29.5.11.3	protein.degradation.ubiquitin.E2	(chl4|516956 : 291.0) no description available & (at4g27960 : 265.0) ubiquitin conjugating enzyme; ubiquitin conjugating enzyme 9 (UBC9); FUNCTIONS IN: ubiquitin-protein ligase activity; INVOLVED IN: ubiquitin-dependent protein catabolic process; LOCATED IN: endomembrane system; EXPRESSED IN: male gametophyte, pollen tube; EXPRESSED DURING: L mature pollen stage, M germinated pollen stage; CONTAI…	Cre16.g693700.t1.2	7422300	6562430	7102190	4865810	7246790	8778580	0.962079	0.744761	0.643413	6762320	5961190	4658170	5126380	4710750	6715810	12915000	13304000	2085130	1161660	12614000	2019410	12172000	14442000	885154	4039600	7179300	1965000	731365	8375400	15435000	2123180	8511900	1206580	12931000	14351000	1009710	4005770	2620510	2189440	3930530	17720000	1885170	10643000	11439000
A8ID63	tr|A8ID63|A8ID63_CHLRE Proteasome subunit alpha type OS=Chlamydomonas reinhardtii GN=POA3 PE=3 SV=1	29.5.11.20	protein.degradation.ubiquitin.proteasom	(chl4|509576 : 490.0) no description available & (gnl|cdd|48450 : 354.0) no description available & (gnl|cdd|35399 : 341.0) no description available & (p52427|psa4_spiol : 328.0) Proteasome subunit alpha type 4 (EC 3.4.25.1) (20S proteasome alpha subunit C) (20S proteasome subunit alpha-3) (Proteasome 27 kDa subunit) - Spinacia oleracea (Spinach) & (at3g22110 : 326.0) Encodes the alpha-3 subunit …	Cre10.g418100.t1.1	2822850	2456390	1436320	1818950	2727850	2389230	0.759874	0.148091	0.0227696	701364	735272	623779	496891	901169	1262940	2191880	2087100	1871600	3493230	3002500	890543	2036700	1861770	3481400	1352150	2174700	3394400	2722000	612008	2339500	3118200	1207290	1761040	3660060	2069000	2065000	4086720	934979	2028600	2035500	3900100	2529300	2132800	2538200
A8IVY4	tr|A8IVY4|A8IVY4_CHLRE 20S proteasome beta subunit A2 OS=Chlamydomonas reinhardtii GN=PBA2 PE=4 SV=1	29.5.11.20	protein.degradation.ubiquitin.proteasom	(chl4|513499 : 427.0) no description available & (gnl|cdd|48460 : 248.0) no description available & (gnl|cdd|35395 : 241.0) no description available & (p93395|psb6_tobac : 212.0) Proteasome subunit beta type 6 precursor (EC 3.4.25.1) (Proteasome delta chain) (Tobacco cryptogein-induced protein 7) (tcI 7) - Nicotiana tabacum (Common tobacco) & (at4g31300 : 209.0) Encodes 20S proteasome subunit PBA…	#N/A	2360420	4498940	5237190	2464140	3591710	6844680	0.483426	3.1568e-07	0.0630579	390679	1121670	1883650	807145	789938	1673320	3121700	4872100	6922500	2163900	4918200	5543000	2305600	6021200	2046000	2516420	5635500	2153100	4895300	5771600	2372200	5292700	1529360	3671400	3396500	5530500	2936520	4557460	7432900	1433400	2521600	8064400	2698200	2913800	5109300
A8IL29	tr|A8IL29|A8IL29_CHLRE Small ARF-related GTPase OS=Chlamydomonas reinhardtii GN=ARFA1A PE=3 SV=1	29.4	protein.postranslational modification	(chl4|520206 : 367.0) no description available & (loc_os01g16030.1 : 346.0) no description available & (p51821|arf1_chlre : 343.0) ADP-ribosylation factor 1 - Chlamydomonas reinhardtii & (at1g10630 : 342.0) A member of ARF GTPase family. A thaliana has 21 members of this family, known to be essential for vesicle coating and uncoating and functions in GTP-binding. Gene encoding ADP-ribosylation fa…	#N/A	1903240	2362550	1584040	2488250	1791630	2714200	0.279409	0.949082	0.182504	1230070	1748530	595865	684351	1106330	928755	2861040	720811	2459700	1032030	3968190	1299620	1929820	1802000	3836100	4433100	1699400	708127	1892780	653047	1052330	797895	1590470	2307620	3621990	2030100	1854500	2632120	1908630	1901580	1227240	2686900	2837300	1144280	4400800
A8I4H4	tr|A8I4H4|A8I4H4_CHLRE Eukaryotic initiation factor OS=Chlamydomonas reinhardtii GN=EIF1A PE=3 SV=1	29.2.3	protein.synthesis.initiation	(chl4|519056 : 211.0) no description available & (gnl|cdd|38613 : 175.0) no description available & (loc_os02g19770.1 : 144.0) no description available & (at5g35680 : 143.0) Nucleic acid-binding, OB-fold-like protein; FUNCTIONS IN: RNA binding, translation initiation factor activity; INVOLVED IN: translational initiation; LOCATED IN: cellular_component unknown; EXPRESSED IN: 24 plant structures; …	Cre02.g103550.t1.2	6926920	7299460	6998330	6223730	7400580	8561450	0.62426	0.337887	0.38146	853636	3644220	1070760	511372	1779040	2662850	8476100	9866490	6100300	7204400	9780910	5688300	6862100	7236700	6052300	1049700	6729900	6526700	8444700	8654300	6439900	7355500	7580500	6723900	9468090	8376300	6842800	4160490	7844300	5623900	7186900	8741800	5862900	7859700	5501200
A8IP53	tr|A8IP53|A8IP53_CHLRE Translation initiation protein OS=Chlamydomonas reinhardtii GN=SUI1A PE=4 SV=1	29.2.3	protein.synthesis.initiation	(chl4|523849 : 192.0) no description available & (gnl|cdd|36981 : 140.0) no description available & (at4g27130 : 135.0) Translation initiation factor SUI1 family protein; FUNCTIONS IN: translation initiation factor activity; INVOLVED IN: translational initiation, translation; LOCATED IN: cellular_component unknown; EXPRESSED IN: 24 plant structures; EXPRESSED DURING: 15 growth stages; CONTAINS In…	Cre06.g298100.t1.2	4276780	2921000	3796970	5682180	4025170	3997000	0.0466327	0.0204229	0.461698	1712290	724339	703568	940162	554474	1906080	5443300	3752600	4920100	5299000	2571700	3499100	2914800	3102700	1856060	1871170	3276500	6352200	3309420	3606900	3795300	3100100	4376500	7306000	4007600	1493500	4770100	3107540	3973200	5237200	4106000	7387400	6263600	4836100	3482600
A8IVW9	tr|A8IVW9|A8IVW9_CHLRE Eukaryotic initiation factor (Fragment) OS=Chlamydomonas reinhardtii GN=EIF5Bd PE=4 SV=1	29.2.3	protein.synthesis.initiation	(chl4|513509 : 346.0) no description available & (loc_os07g48300.1 : 252.0) no description available & (o24473|if2b_wheat : 250.0) Eukaryotic translation initiation factor 2 subunit beta (eIF-2-beta) (P38) - Triticum aestivum (Wheat) & (at5g20920 : 242.0) protein synthesis initiation factor eIF2 beta; eukaryotic translation initiation factor 2 beta subunit (EIF2 BETA); FUNCTIONS IN: protein bindi…	#N/A	2286870	2257080	1637980	2334000	1943720	2536670	0.456885	0.773267	0.244726	767609	515118	464754	716067	985546	1381440	1761220	1518730	1505240	1633340	2524790	2006550	1397040	1484370	2921600	2840370	2328300	2905300	2422090	998751	3102700	1979410	1504690	3180700	1947460	1867060	2704600	3842870	1137000	2446700	968308	1986340	1565690	1713700	1888930
A8JBC8	tr|A8JBC8|A8JBC8_CHLRE Eukaryotic translation initiation factor 3 subunit H OS=Chlamydomonas reinhardtii GN=EIF3H PE=3 SV=1	29.2.3	protein.synthesis.initiation	(chl4|511938 : 588.0) no description available & (loc_os04g30780.1 : 347.0) no description available & (at1g10840 : 328.0) Encodes eukaryotic initiation factor 3H1 subunit (TIF3H1).; translation initiation factor 3 subunit H1 (TIF3H1); Has 35333 Blast hits to 34131 proteins in 2444 species: Archae - 798; Bacteria - 22429; Metazoa - 974; Fungi - 991; Plants - 531; Viruses - 0; Other Eukaryotes - 9…	Cre16.g676314.t1.1	3180050	2178040	1848050	2114110	1940090	2736480	0.675754	0.406032	0.0944186	1070790	1086100	314115	705258	484391	1900570	1546590	776188	1720140	3689800	1535200	1968210	3071400	1266740	4818500	2139080	2008600	3091400	2930320	2121630	2862600	3509410	2002970	1583950	1993280	1356050	2627060	2516940	2246610	1194650	1392090	6454300	2726200	1434240	2911870
A8JJH8	tr|A8JJH8|A8JJH8_CHLRE Eukaryotic initiation factor (Fragment) OS=Chlamydomonas reinhardtii GN=EIF3D PE=4 SV=1	29.2.3	protein.synthesis.initiation	(chl4|522604 : 194.0) no description available & (gnl|cdd|68656 : 138.0) no description available & (gnl|cdd|37690 : 135.0) no description available & (loc_os05g49150.1 : 124.0) no description available & (at4g20980 : 115.0) Eukaryotic translation initiation factor 3 subunit 7 (eIF-3); FUNCTIONS IN: translation initiation factor activity; INVOLVED IN: translational initiation; LOCATED IN: chlorop…	#N/A	4233800	3974280	3938910	3865000	3690320	3560760	0.3411	0.773109	0.992467	542500	1559650	1332650	471804	1004090	1144260	5156400	3963400	4105300	4225700	4668200	5134700	3965400	4440500	3878600	1292910	3721900	4524100	5149400	4813700	3652600	4797500	1417360	4236600	4488700	3568600	3251800	3433800	4874800	3283600	4473800	2963700	4149000	2562270	3673300
A8J576	tr|A8J576|A8J576_CHLRE 40S ribosomal protein S27 OS=Chlamydomonas reinhardtii GN=RPS27-A PE=3 SV=1	29.2.1.2.1.27	protein.synthesis.ribosomal protein.eukaryotic.40S subunit.S27	(chl4|513463 : 159.0) no description available & (p47903|rs27_chlre : 154.0) 40S ribosomal protein S27 - Chlamydomonas reinhardtii & (at3g61110 : 148.0) Arabidopsis ribosomal protein; ribosomal protein S27 (RS27A); FUNCTIONS IN: structural constituent of ribosome; INVOLVED IN: translation, ribosome biogenesis; LOCATED IN: cytosolic small ribosomal subunit, cytosolic ribosome, ribosome, cell wall;…	Cre12.g529400.t1.2	23355000	21926900	24051000	24078100	34903800	24879700	0.135562	0.347129	0.208574	11317500	11204500	7704860	11792800	6487990	4596220	6132200	34314000	21567000	18551000	24188000	20728000	21358000	22281000	38023000	3588600	23517000	33410000	23267000	17077000	22656000	24277000	39136000	31478000	28695000	21088000	23822000	29199000	17732000	30129000	31211000	29571000	26672000	34842000	26495000
A8I4T2	tr|A8I4T2|A8I4T2_CHLRE Ribosomal protein OS=Chlamydomonas reinhardtii GN=RPL10a PE=3 SV=1	29.2.1.2.2.510	protein.synthesis.ribosomal protein.eukaryotic.60S subunit.L10A	(chl4|519012 : 397.0) no description available & (q9sw75|rl10a_chlre : 384.0) 60S ribosomal protein L10a - Chlamydomonas reinhardtii & (loc_os08g44450.2 : 270.0) no description available & (at5g22440 : 262.0) Ribosomal protein L1p/L10e family; FUNCTIONS IN: structural constituent of ribosome, RNA binding; INVOLVED IN: translation, RNA processing; LOCATED IN: cytosolic ribosome, ribosome, cytosoli…	Cre02.g101350.t1.2	4721690	2017160	3655220	5583800	2958440	4731460	0.0481949	0.000105451	0.954611	1462770	509709	1247990	1337540	823146	1657460	5643400	2439400	4905000	6242300	1496380	2972500	2427550	3866900	4487200	1854860	4811900	5817200	1633130	1568650	3712500	2662050	3806400	3382600	3685690	4342000	5397400	3808280	5735800	6161200	2722880	3704400	7362500	2800390	6322000
A8IQC1	tr|A8IQC1|A8IQC1_CHLRE 60S ribosomal protein L27 OS=Chlamydomonas reinhardtii GN=RPL27 PE=3 SV=1	29.2.1.2.2.27	protein.synthesis.ribosomal protein.eukaryotic.60S subunit.L27	(chl4|517118 : 206.0) no description available & (q05462|rl27_pea : 142.0) 60S ribosomal protein L27 - Pisum sativum (Garden pea) & (at4g15000 : 140.0) Ribosomal L27e protein family; FUNCTIONS IN: structural constituent of ribosome; INVOLVED IN: translation; LOCATED IN: ribosome, cytosolic large ribosomal subunit, intracellular; EXPRESSED IN: 22 plant structures; EXPRESSED DURING: 13 growth stage…	Cre17.g701650.t1.2	7615030	3721700	6412180	6870220	3568880	7338650	0.84475	5.75793e-05	0.506114	2199720	2186160	1391900	858229	1869110	1927180	7165700	4543900	7219900	6859700	1424200	8747000	6536800	6152800	11924000	2758360	4876500	7507300	7092900	5385100	5696700	2789150	6091800	6357500	2424380	6039400	7484100	4371310	6054400	7137300	6296000	5686800	7996200	1821740	6969600
A8HY08	tr|A8HY08|A8HY08_CHLRE Ribosomal protein L37a OS=Chlamydomonas reinhardtii GN=RPL37a PE=3 SV=1	29.2.1.2.2.537	protein.synthesis.ribosomal protein.eukaryotic.60S subunit.L37A	(chl4|522971 : 153.0) no description available & (q5qm99|rl37a_orysa : 134.0) 60S ribosomal protein L37a - Oryza sativa (Rice) & (loc_os05g48320.1 : 134.0) no description available & (at3g60245 : 132.0) Zinc-binding ribosomal protein family protein; FUNCTIONS IN: structural constituent of ribosome; INVOLVED IN: translation, ribosome biogenesis; LOCATED IN: ribosome, cytosolic large ribosomal subu…	Cre06.g257150.t1.2	3994470	2271950	2908590	3434850	2664550	3045030	0.847878	0.00686662	0.396417	1190020	363214	810815	477900	1098730	835908	2922500	2756100	2941100	3170000	2311700	1491730	3839100	2539100	6271000	1861500	3237500	3782400	1973560	3717600	3981800	2456900	3524500	3636400	3045220	1953200	4137000	3892830	2949200	3269300	2567500	4427100	2897200	867436	2542990
A8IWQ1	tr|A8IWQ1|A8IWQ1_CHLRE Plastid ribosomal protein S10 OS=Chlamydomonas reinhardtii GN=PRPS10 PE=3 SV=1	29.2.1.1.1.1.10	protein.synthesis.ribosomal protein.prokaryotic.chloroplast.30S subunit.S10	(chl4|521403 : 291.0) no description available & (gnl|cdd|79347 : 119.0) no description available & (loc_os03g10060.1 : 99.4) no description available & (q9m4y3|rr10_mescr : 98.6) 30S ribosomal protein S10, chloroplast precursor - Mesembryanthemum crystallinum (Common ice plant) & (at3g13120 : 96.7) Ribosomal protein S10p/S20e family protein; FUNCTIONS IN: structural constituent of ribosome, RNA …	Cre03.g195650.t1.2	18902800	27904000	6583830	13045200	24262300	4718120	0.200764	1.1751e-06	0.771177	5446750	14413900	3363120	6534810	5450810	4710990	25772000	24378000	1093250	19929000	19999000	5245200	22630000	10113000	9968500	53484000	6399500	16382000	21748000	10066000	18735000	19911000	6586000	16702000	19838000	1059260	1284330	16744000	12203000	19782000	24844000	4038840	10515000	30556000	8685800
P59776	sp|P59776|RR19_CHLRE 30S ribosomal protein S19, chloroplastic OS=Chlamydomonas reinhardtii GN=rps19 PE=1 SV=1	29.2.1.1.1.1.19	protein.synthesis.ribosomal protein.prokaryotic.chloroplast.30S subunit.S19	(p59776|rr19_chlre : 166.0) Chloroplast 30S ribosomal protein S19 - Chlamydomonas reinhardtii & (gnl|cdd|79268 : 164.0) no description available & (atcg00820 : 126.0) Encodes a 6.8-kDa protein of the small ribosomal subunit.; ribosomal protein S19 (RPS19); FUNCTIONS IN: structural constituent of ribosome; INVOLVED IN: translation; LOCATED IN: plastid small ribosomal subunit, chloroplast, chloropl…	#N/A	23814200	24523600	22730700	23484500	26399600	20355800	0.934018	0.498286	0.819417	5799200	9881380	4286080	6600530	10980900	8986970	32951000	39391000	24195000	18963000	27157000	15233000	26646000	25026000	17049000	12407000	23586000	21729000	22633000	20756000	25547000	21030000	27588000	35594000	31014000	19469000	18858000	5694510	15619000	21681000	23579000	15039000	21072000	36594000	13564000
P48267	sp|P48267|RR7_CHLRE 30S ribosomal protein S7, chloroplastic OS=Chlamydomonas reinhardtii GN=rps7 PE=1 SV=2	29.2.1.1.1.1.7	protein.synthesis.ribosomal protein.prokaryotic.chloroplast.30S subunit.S7	(p48267|rr7_chlre : 295.0) Chloroplast 30S ribosomal protein S7 - Chlamydomonas reinhardtii & (gnl|cdd|79271 : 207.0) no description available & (atcg00900 : 121.0) encodes a chloroplast ribosomal protein S7, a constituent of the small subunit of the ribosomal complex; RPS7.1; FUNCTIONS IN: structural constituent of ribosome; INVOLVED IN: translation; LOCATED IN: plastid small ribosomal subunit, …	#N/A	2681440	1728320	2506420	2781160	2091760	1997510	0.87917	0.140115	0.530789	973861	261796	902710	923118	973799	1264720	985862	2050730	3936500	3253100	1544900	2676300	2456200	2798600	3888100	1781790	2465760	2860700	1392110	1896500	2644700	1872060	1264880	1797130	2692270	787426	3291300	3578650	3197040	1567600	1549610	1103970	3545900	1321210	1378730
A8I1Y7	tr|A8I1Y7|A8I1Y7_CHLRE Alpha-SNAP OS=Chlamydomonas reinhardtii GN=SNAPA1 PE=4 SV=1	29.3.4.99	protein.targeting.secretory pathway.unspecified	(chl4|518964 : 442.0) no description available & (gnl|cdd|36799 : 222.0) no description available & (loc_os08g18110.1 : 187.0) no description available & (at3g56190 : 186.0) Encodes one of two alpha-SNAPs (soluble NSF attachment protein) in Arabidopsis; alpha-soluble NSF attachment protein 2 (ALPHA-SNAP2); FUNCTIONS IN: soluble NSF attachment protein activity, binding; INVOLVED IN: intracellular …	Cre02.g099150.t1.2	2260280	2082510	1514090	2080310	1906910	2137470	0.74646	0.634298	0.450448	630446	235246	199581	969965	656894	1617990	1634010	2178020	1281100	2427950	1837960	1871950	1677150	1512540	1852700	2414420	1493100	3057500	2104080	1388300	2912400	1878050	1537520	2865500	2269670	978705	930252	2478580	1232970	894980	774079	5175440	2916400	2031800	1406900
A8ITK6	tr|A8ITK6|A8ITK6_CHLRE Predicted protein OS=Chlamydomonas reinhardtii GN=TEF3 PE=4 SV=1	1.1.40	PS.lightreaction.cyclic electron flow-chlororespiration	(chl4|524774 : 578.0) no description available & (at4g11960 : 243.0) Encodes PGRL1B, a transmembrane protein present in thylakoids. PGRL1B has a highly homologous isoform PGRL1A encoded by At4g22890. Plants lacking PGRL1 show perturbation of cyclic electron flow, similar to PGR5-deficient plants. PGRL1 and PGR5 interact physically and associate with PSI (photosystem I).; PGR5-like B (PGRL1B); FUN…	Cre07.g340200.t1.1	5157800	2423130	2332370	3381330	2606950	1307640	0.0694201	0.000879962	0.281218	2462540	1540190	1576830	557138	1144650	342360	3881700	1225660	1218260	4224400	1428880	4455800	4728600	1057560	10029000	2429360	1347890	4883000	5045260	1671630	3200100	1986500	4243070	2729500	2245380	1652110	3843100	4315210	974977	3327400	2135020	1647440	4047800	1205210	1543550
A8JH68	tr|A8JH68|A8JH68_CHLRE Plastocyanin OS=Chlamydomonas reinhardtii GN=PCY1 PE=3 SV=1	1.1.5.1	PS.lightreaction.other electron carrier (ox/red).plastocyanin	(p18068|plas_chlre : 187.0) Plastocyanin, chloroplast precursor (PC6-2) - Chlamydomonas reinhardtii & (chl4|521119 : 187.0) no description available & (gnl|cdd|84543 : 135.0) no description available & (loc_os06g01210.1 : 133.0) no description available & (at1g76100 : 119.0) One of two Arabidopsis plastocyanin genes. Expressed at 1/10th level of PETE2. Does not respond to increased copper levels …	Cre03.g182551.t1.2	924043000	1478500000	1657830000	953160000	1214750000	1394250000	0.125443	0.000147056	0.395845	67952400	467625000	218327000	132423000	466747000	224672000	890041000	1055400000	1918000000	931060000	1322200000	1839300000	1002500000	1434700000	986430000	2215900000	1803800000	918849000	1159700000	1465500000	815380000	1639300000	1485700000	1076100000	1533200000	1605800000	1086600000	309280000	1229300000	1034600000	1372400000	1487200000	826540000	1421200000	1139300000
A8I835	tr|A8I835|A8I835_CHLRE Photosystem I reaction center subunit N OS=Chlamydomonas reinhardtii GN=PSAN PE=4 SV=1	1.1.2.2	PS.lightreaction.photosystem I.PSI polypeptide subunits	(chl4|518601 : 179.0) no description available & (gnl|cdd|69027 : 169.0) no description available & (q9sbn5|psan_volca : 135.0) Photosystem I reaction center subunit N, chloroplast precursor (PSI-N) - Volvox carteri & (ipr008796 : 131.88223) Photosystem I PsaN, reaction centre subunit N & (at5g64040 : 95.9) Encodes the only subunit of photosystem I located entirely in the thylakoid lumen. May be …	#N/A	39842500	42712800	85041500	60136500	68912900	106131000	0.00272333	6.26671e-06	0.91459	14655500	23327700	20195600	11652300	15741600	28160400	59427000	65475000	86539100	48414000	52009000	117960000	32391000	76734000	18215000	3395800	93688000	47130000	46224000	77806000	33478000	46460000	57522000	68027000	90629000	125880000	51304000	76601000	80717000	79173000	79405000	130840000	60762000	61126000	70610000
A8HXG5	tr|A8HXG5|A8HXG5_CHLRE 10 kDa photosystem II polypeptide (Fragment) OS=Chlamydomonas reinhardtii GN=PSBR PE=4 SV=1	1.1.1.2	PS.lightreaction.photosystem II.PSII polypeptide subunits	(chl4|523059 : 150.0) no description available & (gnl|cdd|68303 : 118.0) no description available & (ipr006814 : 92.581436) Photosystem II PsbR (original description: 10 kDa photosystem II polypeptide (Fragment) OS=Chlamydomonas reinhardtii GN=PSBR PE=4 SV=1)	#N/A	14461400	2491140	40327700	24165800	3144810	36460300	0.827486	4.76946e-05	0.5667	13974500	974816	24259400	17332800	891488	19790400	2178760	3874750	66856000	1331290	1345110	73177000	2571190	36907000	32540000	2575880	29693000	24366000	1822950	19653000	23781000	2837020	15680000	37975000	4343970	61948000	1655980	4128970	34652000	2455110	3074260	43145000	38026000	2324990	45069000
A8I5A0	tr|A8I5A0|A8I5A0_CHLRE Predicted protein OS=Chlamydomonas reinhardtii GN=CPLD45 PE=3 SV=1	1.1.1.2	PS.lightreaction.photosystem II.PSII polypeptide subunits	(chl4|522634 : 255.0) no description available & (loc_os03g21560.1 : 100.0) no description available & (at1g03600 : 96.3) PSB27; FUNCTIONS IN: molecular_function unknown; INVOLVED IN: photosystem II repair; LOCATED IN: thylakoid, chloroplast thylakoid membrane, chloroplast thylakoid lumen, chloroplast photosystem II, chloroplast; EXPRESSED IN: 23 plant structures; EXPRESSED DURING: 13 growth stag…	Cre05.g243800.t1.2	12916500	15234900	49470500	25085300	23354400	44400800	0.124337	1.82227e-09	0.042364	9028540	6373990	10921300	3957280	10868700	5767500	16564000	25306000	58944000	23816000	13421000	54741000	4788300	45370000	646553	8018400	58967000	20410000	16323000	48594000	11274000	13106000	30207000	30472000	34301000	42454000	21246000	6724170	47142000	27352000	35022000	51839000	27859000	26085000	40518000
A8J3Y3	tr|A8J3Y3|A8J3Y3_CHLRE Predicted protein (Fragment) OS=Chlamydomonas reinhardtii GN=CHLREDRAFT_104778 PE=4 SV=1	27.4	RNA.RNA binding	(chl4|525318 : 357.0) no description available & (loc_os08g15080.1 : 176.0) no description available & (gnl|cdd|36670 : 123.0) no description available & (at3g21215 : 111.0) RNA-binding (RRM/RBD/RNP motifs) family protein; FUNCTIONS IN: RNA binding, nucleotide binding, nucleic acid binding; CONTAINS InterPro DOMAIN/s: RNA recognition motif, RNP-1 (InterPro:IPR000504), Nucleotide-binding, alpha-be…	#N/A	3500790	1844030	3859530	3708170	3263570	4783150	0.0616951	0.00676061	0.469999	957685	1303870	666892	672636	1451330	1687380	4562400	3705300	4105400	3464000	1254960	3270600	4117800	2834000	1805460	733877	4275400	3844700	2696660	4073300	3210400	829345	4598500	2570900	1005330	3394000	4021900	3435860	3567600	3981100	2078660	5423400	4414700	4384300	4181000
A8J5G1	tr|A8J5G1|A8J5G1_CHLRE RNA binding motif protein OS=Chlamydomonas reinhardtii GN=RBM8A PE=4 SV=1	27.4	RNA.RNA binding	(chl4|513406 : 262.0) no description available & (gnl|cdd|35352 : 139.0) no description available & (loc_os05g04850.1 : 134.0) no description available & (at1g51510 : 124.0) This gene is predicted to encode a protein involved in the exon junction complex. Though there is a predicted RNA binding motif, in the Drosophila ortholog (33% identity), this motif mediates interactions with Mago and is not…	Cre12.g526750.t1.2	2877380	2783060	3183240	2834430	3011460	2895350	0.895497	0.894679	0.820676	959574	959159	1098430	1270130	621387	829454	1014250	2327000	3524800	2753600	3167300	3125400	3192400	3610700	3673300	1372200	3923900	3293300	3181900	3893900	3337400	3866900	1020730	4247400	2243000	3141900	718845	3891580	2943200	2063540	2954200	2975400	3349500	3501600	1494510
A8JHQ3	tr|A8JHQ3|A8JHQ3_CHLRE Predicted protein (Fragment) OS=Chlamydomonas reinhardtii GN=CHLREDRAFT_108674 PE=4 SV=1	27.4	RNA.RNA binding	(chl4|514116 : 113.0) no description available & (gnl|cdd|35371 : 91.7) no description available & (loc_os10g33230.1 : 88.2) no description available & (at4g26650 : 84.7) RNA-binding (RRM/RBD/RNP motifs) family protein; FUNCTIONS IN: RNA binding, nucleotide binding, nucleic acid binding; EXPRESSED IN: 25 plant structures; EXPRESSED DURING: 15 growth stages; CONTAINS InterPro DOMAIN/s: RNA recogni…	#N/A	4034510	11566000	10104000	6320790	7124420	8509250	0.573373	0.142569	0.360768	3366830	5430940	7357410	3706320	4686220	7446460	641440	14021000	11061000	1682910	15387000	869285	796140	1113860	5869500	2141960	16801000	7267100	11801000	16597000	7950000	14479000	14182000	9408600	10610000	1195760	1797580	5630760	18571000	1468750	10583000	1896010	7919300	12264000	13054000
A8I0R6	tr|A8I0R6|A8I0R6_CHLRE Predicted protein (Fragment) OS=Chlamydomonas reinhardtii GN=CHLREDRAFT_113407 PE=4 SV=1	30.3	signalling.calcium	(chl4|510399 : 481.0) no description available & (gnl|cdd|35255 : 256.0) no description available & (gnl|cdd|29142 : 255.0) no description available & (loc_os07g06740.2 : 200.0) no description available & (at5g12180 : 197.0) member of Calcium Dependent Protein Kinase; calcium-dependent protein kinase 17 (CPK17); FUNCTIONS IN: in 6 functions; INVOLVED IN: regulation of pollen tube growth, protein …	#N/A	2329330	2060080	1421490	2212430	1992450	2305770	0.334472	0.394037	0.183784	382321	1345420	259752	638160	372758	914570	2435290	4416290	1794100	2147500	1890370	1099500	2023600	1278850	3057200	1130210	1360540	2197100	1377590	1326130	2115300	1485960	1669860	2447100	2575120	1161800	2174500	2170990	2548580	1828500	2023720	1718560	3181000	1815980	2582940
A8JHC9	tr|A8JHC9|A8JHC9_CHLRE Citrate synthase OS=Chlamydomonas reinhardtii GN=CIS1 PE=3 SV=1	8.1.2	TCA / org transformation.TCA.CS	(chl4|513161 : 921.0) no description available & (o80433|cisy_dauca : 592.0) Citrate synthase, mitochondrial precursor (EC 2.3.3.1) - Daucus carota (Carrot) & (loc_os11g33240.2 : 581.0) no description available & (at2g44350 : 580.0) encodes a mitochrondrion targeted citrate synthase, the first enzyme of the tricarboxylic acid cycle, catalyzing the condensation of acetyl-CoA and oxaloacetate, fina…	Cre12.g514750.t1.2	2579150	2376500	1840790	1590320	2112260	2859520	0.880937	0.897854	0.223603	2781280	981524	884327	503806	1163450	695276	1698470	1704230	2316820	1609260	1213450	3097220	8236080	887798	1560190	2832670	2243900	1322100	2399070	1658750	1048810	3733080	840228	1902700	3966910	3124600	1169380	3048340	2211870	2347080	1938340	2232170	1583660	997533	4021600
A8ICF4	tr|A8ICF4|A8ICF4_CHLRE Heme oxygenase OS=Chlamydomonas reinhardtii GN=HMOX1 PE=4 SV=1	19.21	tetrapyrrole synthesis.heme oxygenase	(chl4|509690 : 309.0) no description available & (at1g69720 : 149.0) Encodes a member (HO3) of the heme oxygenase family.; heme oxygenase 3 (HO3); FUNCTIONS IN: heme oxygenase (decyclizing) activity, heme binding; INVOLVED IN: oxidation reduction, heme oxidation; LOCATED IN: chloroplast; EXPRESSED IN: 20 plant structures; EXPRESSED DURING: 11 growth stages; CONTAINS InterPro DOMAIN/s: Haem oxygen…	#N/A	5237790	4139530	5079960	7244050	4114050	5855900	0.200249	0.0501927	0.470388	2393720	1395220	2297340	1245270	2329150	1806250	6354100	2970350	4105300	6786700	5750600	5841200	3807900	6292400	970624	5367670	7063100	6475300	3983200	6328400	7032100	2625830	849370	9656300	5244300	5439900	6568700	2627850	8630200	7114400	1274920	5165700	6307900	7306900	6151400
A8J3L9	tr|A8J3L9|A8J3L9_CHLRE Methylmalonate semi-aldehyde dehydrogenase OS=Chlamydomonas reinhardtii GN=CHLREDRAFT_130434 PE=4 SV=1	13.2.4.3	amino acid metabolism.degradation.branched chain group.valine	(ipr015590 : 1500.0) Aldehyde dehydrogenase domain & (chl4|516570 : 979.0) no description available & (at2g14170 : 640.0) Arabidopsis thaliana methylmalonate-semialdehyde dehydrogenase; aldehyde dehydrogenase 6B2 (ALDH6B2); CONTAINS InterPro DOMAIN/s: Aldehyde/histidinol dehydrogenase (InterPro:IPR016161), Aldehyde dehydrogenase (InterPro:IPR015590), Aldehyde dehydrogenase, N-terminal (InterPro:I…	Cre16.g675650.t1.2	1651620	2900610	1588310	1366660	2755480	2206160	0.686247	0.0020329	0.358284	402696	685378	535468	511452	1402510	906888	1727360	3759110	1279820	2058970	2486320	2508500	2150560	1683600	1112270	3194600	896758	1456200	1978600	1626800	1404390	3084420	1534370	1384340	2119970	1426500	2208810	5315280	1531000	1663370	2551910	2487340	990776	3131910	3890700
A8IGF0	tr|A8IGF0|A8IGF0_CHLRE Shikimate kinase OS=Chlamydomonas reinhardtii GN=SHKF1 PE=3 SV=1	13.1.6.1.5	amino acid metabolism.synthesis.aromatic aa.chorismate.shikimate kinase	(chl4|509955 : 633.0) no description available & (gnl|cdd|80535 : 163.0) no description available & (at2g21940 : 152.0) shikimate kinase 1 (SK1); FUNCTIONS IN: shikimate kinase activity, ATP binding; EXPRESSED IN: 19 plant structures; EXPRESSED DURING: 10 growth stages; CONTAINS InterPro DOMAIN/s: Shikimate kinase (InterPro:IPR000623); BEST Arabidopsis thaliana protein match is: shikimate kinase …	#N/A	3164450	1877200	2213750	3758500	2372640	2767560	0.239462	0.0487999	0.991391	1300060	675425	1214150	991703	1148490	1877710	942681	2879810	2593530	3650200	2056480	1703010	4558800	1228480	2349600	1791390	725484	3714300	1029690	3956600	3771100	1628630	3075420	1837810	3246000	2006750	3840900	2229730	3440400	4693800	2257620	6134400	4226900	1315270	942846
A8J933	tr|A8J933|A8J933_CHLRE Acetylornithine aminotransferase OS=Chlamydomonas reinhardtii GN=ARG9 PE=2 SV=1	13.1.2.3.4	amino acid metabolism.synthesis.glutamate family.arginine.acetylornithine aminotransferase	(chl4|514884 : 849.0) no description available & (gnl|cdd|34597 : 479.0) no description available & (at1g80600 : 464.0) Encodes HopW1-1-Interacting protein 1 (WIN1). Interacts with the P. syringae effector HopW1-1. WIN1 is a putative acetylornithine transaminase. Modulates plant defenses against bacteria. Three WIN proteins are identified so far (WIN1: AT1G80600; WIN2: AT4G31750; WIN3: AT5G13320)…	Cre06.g278163.t1.1	1402070	3098150	2778470	1362100	3373080	8167950	0.000208832	1.57055e-07	2.7205e-05	346886	1720840	996039	589653	1081420	2312410	1819190	5100640	2175200	1738540	3436500	3562300	1304830	3526400	1489910	4300120	3093200	1130810	1338710	1027500	929106	1314800	3286200	2019010	5009500	7275300	1885100	2053570	4508200	1363210	3174800	10718000	387854	4116800	10458000
A8HTH5	tr|A8HTH5|A8HTH5_CHLRE 4-hydroxy-4-methyl-2-oxoglutarate aldolase (Fragment) OS=Chlamydomonas reinhardtii GN=RRA1 PE=3 SV=1	25	C1-metabolism	(chl4|514497 : 266.0) no description available & (gnl|cdd|82960 : 209.0) no description available & (loc_os02g52430.2 : 140.0) no description available & (at5g56260 : 136.0) Ribonuclease E inhibitor RraA/Dimethylmenaquinone methyltransferase; FUNCTIONS IN: ribonuclease inhibitor activity; INVOLVED IN: regulation of RNA metabolic process; LOCATED IN: cellular_component unknown; EXPRESSED IN: 23 pl…	#N/A	1808150	1666820	2861480	1728950	2251870	3069280	0.35392	0.000282449	0.4957	187658	898509	925567	322733	481365	828552	1833600	998022	3212600	2098400	1040670	1219500	1886400	2394900	1825220	1382210	3672500	1590200	1728100	3599900	1615100	3185100	3069500	1850400	2522800	2319400	1835000	1985960	3102000	2254200	2804190	2935500	1408500	1720850	3756500
Q94KS3	tr|Q94KS3|Q94KS3_CHLRE Profilin OS=Chlamydomonas reinhardtii GN=PRO1 PE=3 SV=1	31.1	cell.organisation	(chl4|509765 : 241.0) no description available & (gnl|cdd|29067 : 127.0) no description available & (o81982|prof_helan : 107.0) Profilin (Pollen allergen Hel a 2) - Helianthus annuus (Common sunflower) & (gnl|cdd|36966 : 99.6) no description available & (loc_os10g17680.1 : 98.2) no description available & (at2g19770 : 95.9) Encodes profilin 5, originally named profilin 4 (PRO4/PFN4). Low-molecula…	Cre10.g427250.t1.2	4997680	6148210	7970930	5846150	6311380	10657800	0.0669844	5.54611e-05	0.266634	2545070	1332110	2621940	260020	1161820	2153140	3846800	5382500	2903700	6972700	6478600	9396600	4458800	7411400	729186	4245660	9254400	7588500	7475400	8957100	6390100	7158900	9902400	5835400	5772200	9996400	5365400	4988880	11125000	5994500	7461300	13989000	5787900	5539700	11880000
A8J409	tr|A8J409|A8J409_CHLRE Predicted protein OS=Chlamydomonas reinhardtii GN=CHLREDRAFT_80907 PE=4 SV=1	28.2	DNA.repair	(gnl|cdd|35235 : 252.0) no description available & (chl4|525353 : 181.0) no description available & (at1g79650 : 109.0) Encodes a member of the RADIATION SENSITIVE23 (RAD23) family: AT1G16190(RAD23A), AT1G79650(RAD23B), AT3G02540(RAD23C), AT5G38470(RAD23D). RAD23 proteins play an essential role in the cell cycle, morphology, and fertility of plants through their delivery of UPS (ubiquitin/26S pro…	#N/A	8336380	5242360	8809400	8761920	5856960	9433300	0.38946	3.61497e-06	0.947718	424919	1898200	1507480	1711230	1492290	1206340	7904300	5070600	7696200	8663300	5703600	9045100	8866300	7076700	7907200	2677800	10093000	8070100	4797900	10979000	8607100	7961900	7966400	11953000	4667600	7749500	9053600	3609240	9241000	7792900	5587200	8775900	8820600	7173200	9366400
A8JC40	tr|A8JC40|A8JC40_CHLRE Centrin OS=Chlamydomonas reinhardtii GN=VFL2 PE=4 SV=1	28.1	DNA.synthesis/chromatin structure	(p05434|catr_chlre : 203.0) Caltractin (Centrin) (20 kDa calcium-binding protein) - Chlamydomonas reinhardtii & (chl4|512161 : 203.0) no description available & (gnl|cdd|35251 : 160.0) no description available & (at3g50360 : 128.0) centrin2 (CEN2); FUNCTIONS IN: calcium ion binding; INVOLVED IN: biological_process unknown; LOCATED IN: plasma membrane; EXPRESSED IN: 24 plant structures; EXPRESSED …	Cre11.g468450.t1.2	8005410	2601690	1849230	5230130	3045310	2257900	0.441828	0.000806793	0.285123	4826980	815598	683329	4207110	1070430	1249830	8394000	2859600	1334720	1994630	2225600	2078260	14639000	1335200	12557000	3811100	1777590	5330800	2500340	1457540	5117000	1611790	3112060	8208900	2557910	2749100	11766000	4266680	635854	1504690	2358020	1287600	5821600	4393540	4044600
A8HWY2;A8IK09;A8J9M0;A8HSA7;A8JK39;A8HVI4	tr|A8HWY2|A8HWY2_CHLRE Histone H3 (Fragment) OS=Chlamydomonas reinhardtii GN=HTR14 PE=3 SV=1;tr|A8IK09|A8IK09_CHLRE Histone H3 (Fragment) OS=Chlamydomonas reinhardtii GN=HTR18 PE=3 SV=1;tr|A8J9M0|A8J9M0_CHLRE Histone H3 OS=Chlamydomonas reinhardtii GN=HTR4	28.1.3.2.3	DNA.synthesis/chromatin structure.histone.core.H3	(gnl|cdd|36956 : 195.0) no description available & (chl4|523146 : 194.0) no description available & (at4g40030 : 186.0) Histone superfamily protein; FUNCTIONS IN: DNA binding; INVOLVED IN: nucleosome assembly; LOCATED IN: nucleosome; EXPRESSED IN: 25 plant structures; EXPRESSED DURING: 16 growth stages; CONTAINS InterPro DOMAIN/s: Histone H3 (InterPro:IPR000164), Histone-fold (InterPro:IPR009072)…	#N/A	14498100	5471650	20816100	11989500	4434780	18297800	0.295572	0.0001015	0.940371	12192200	3148660	8476230	4208110	2061210	5359340	4682400	1619520	23160000	7515100	6105700	17820000	13595000	28576000	38421000	2870850	28899000	9703810	7780500	6015400	13071000	8981700	20426000	7911100	4153700	21445000	9022900	3942000	12557000	14765000	1707540	11145000	16795000	4368860	22019000
A8IV51	tr|A8IV51|A8IV51_CHLRE Predicted protein OS=Chlamydomonas reinhardtii GN=CHLREDRAFT_190697 PE=4 SV=1	26.7	misc.oxidases - copper, flavone etc	(chl4|515515 : 447.0) no description available & (gnl|cdd|36804 : 192.0) no description available & (at1g20270 : 157.0) 2-oxoglutarate (2OG) and Fe(II)-dependent oxygenase superfamily protein; FUNCTIONS IN: oxidoreductase activity, acting on paired donors, with incorporation or reduction of molecular oxygen, 2-oxoglutarate as one donor, and incorporation of one atom each of oxygen into both donor…	#N/A	1334100	1630800	3303450	1492550	2682790	2041210	0.901855	0.0216218	0.0417958	487310	627246	676338	651767	2048310	885912	1501740	1401330	2159350	890987	681707	3729700	1458680	3874700	1506100	2245830	2871200	2000890	2116610	3833500	646214	1708530	3352280	873326	2747980	1185270	2476270	6570110	2285210	1670580	1136550	2382300	1956190	1485010	3509300
A8J5T0	tr|A8J5T0|A8J5T0_CHLRE Mitochondrial cytochrome c OS=Chlamydomonas reinhardtii GN=CYC PE=3 SV=1	9.6	mitochondrial electron transport / ATP synthesis.cytochrome c	(chl4|513318 : 200.0) no description available & (p15451|cyc_chlre : 198.0) Cytochrome c - Chlamydomonas reinhardtii & (loc_os05g34770.1 : 162.0) no description available & (at4g10040 : 158.0) Encodes cytochrome c. Promoter directs preferential expression in vascular tissues of cotyledons, leaves, roots, and hypocotyls, and in anthers.; cytochrome c-2 (CYTC-2); CONTAINS InterPro DOMAIN/s: Cytochr…	Cre12.g522600.t1.2	24301900	24165600	63838200	39393200	22206100	47114800	0.552647	2.13905e-08	0.00165093	10775900	4996280	13447400	8127160	8510500	9701720	27055000	28326000	62875000	31041000	21503000	60224000	9522400	56118000	12231000	30648000	81572000	35512000	21067000	76952000	30450000	19284000	45288000	40860000	23865000	53099000	34015000	7275340	54408000	35034000	26137000	47565000	54343000	32716000	52186000
A8JHY4	tr|A8JHY4|A8JHY4_CHLRE Gamma carbonic anhydrase OS=Chlamydomonas reinhardtii GN=CAG1 PE=4 SV=1	9.1.1.5	mitochondrial electron transport / ATP synthesis.NADH-DH.complex I.carbonic anhydrase	(chl4|513196 : 438.0) no description available & (at5g66510 : 184.0) Encodes mitochondrial gamma carbonic anhydrase. Component of the NADH dehydrogenase complex.; gamma carbonic anhydrase 3 (GAMMA CA3); FUNCTIONS IN: carbonate dehydratase activity; INVOLVED IN: photorespiration; LOCATED IN: mitochondrion, mitochondrial membrane, mitochondrial respiratory chain complex I, respiratory chain complex…	Cre12.g516450.t1.2	5604570	4154390	4964440	6242080	3737610	5052770	0.901516	0.00699065	0.66091	2345430	1432870	680158	1422710	613080	1098510	5170200	4109500	5079900	6175100	4319100	4857800	6603100	5570900	1425020	1969970	4781800	5732400	5986800	5695100	8521600	4386600	3801100	7015300	4932600	4254300	4165300	3449760	5229700	7999500	3264600	4850100	5403700	3393900	3715300
A8HQA9	tr|A8HQA9|A8HQA9_CHLRE Predicted protein OS=Chlamydomonas reinhardtii GN=CHLREDRAFT_146499 PE=4 SV=1	35.1	not assigned.no ontology	(chl4|511191 : 566.0) no description available & (gnl|cdd|36668 : 172.0) no description available & (gnl|cdd|32448 : 131.0) no description available & (at1g18360 : 119.0) alpha/beta-Hydrolases superfamily protein; FUNCTIONS IN: hydrolase activity; LOCATED IN: chloroplast; EXPRESSED IN: 22 plant structures; EXPRESSED DURING: 13 growth stages; BEST Arabidopsis thaliana protein match is: alpha/beta-…	Cre01.g028250.t1.2	2097820	2539160	2958960	1604210	3084450	3674980	0.587845	0.0435884	0.52109	1223400	1067700	1302790	852280	1855350	1678350	1935370	3895900	1852690	3559900	1611540	4184500	1117390	4353200	1146370	3489730	1208900	1138590	1808240	3679700	3689300	1890410	2474790	1726150	3317370	3769900	1030230	6252150	5002300	3255300	2319190	4910900	1361330	1605980	4845100
A8HSJ6	tr|A8HSJ6|A8HSJ6_CHLRE Predicted protein OS=Chlamydomonas reinhardtii GN=CHLREDRAFT_135067 PE=4 SV=1	35.1	not assigned.no ontology	(chl4|514364 : 399.0) no description available & (gnl|cdd|38568 : 208.0) no description available & (loc_os08g34190.1 : 193.0) no description available & (at2g25110 : 188.0) Encodes an endoplasmic reticulum protein SDF2 (stromal-derived factor-2). Forms a complex SDF2-ERdj3B-BiP that is required for the proper accumulation of the surface-exposed leucine-rich repeat receptor kinases EFR. EFR is in…	Cre13.g571750.t1.2	2456470	3842340	3359880	2172470	3977270	4266850	0.428188	0.00135404	0.391215	1223530	514184	535603	815548	761920	1824820	3244700	4199000	3832500	1535920	3459100	2781700	4297300	2852100	846695	4532900	4026800	2281500	3717900	3626900	2532700	3302800	3039300	1103100	3787500	4534300	2868200	4705010	3838600	2770700	4300800	1182400	2312500	2765800	4528400
A8I9J4	tr|A8I9J4|A8I9J4_CHLRE Nucleoredoxin 2 OS=Chlamydomonas reinhardtii GN=NRX2 PE=4 SV=1	35.1.26	not assigned.no ontology.DC1 domain containing protein	(chl4|518846 : 828.0) no description available & (ipr012335 : 180.65146) no description available & (gnl|cdd|48558 : 170.0) no description available & (at1g60420 : 166.0) Reduce transmission through pollen.; DC1 domain-containing protein; FUNCTIONS IN: oxidoreductase activity, antioxidant activity; INVOLVED IN: response to cadmium ion, pollen tube growth, pollen tube guidance; LOCATED IN: cellula…	#N/A	1841780	1418090	3963720	2923480	2617700	1951250	0.945952	0.296243	0.0108507	773134	442963	1186320	2251040	1725150	694150	1093780	751185	2376410	1130750	1289100	5262000	2990600	3338000	1337960	1664440	3068400	2152210	1456450	4853600	2345400	1929270	4883900	4050400	2031580	3246500	6764500	5619310	1228680	1542080	2404440	1898960	3034000	3462140	2000490
A8HMW1	tr|A8HMW1|A8HMW1_CHLRE Predicted protein OS=Chlamydomonas reinhardtii GN=CHLREDRAFT_190063 PE=4 SV=1	35.2	not assigned.unknown	(original description: Predicted protein OS=Chlamydomonas reinhardtii GN=CHLREDRAFT_190063 PE=4 SV=1)	Cre01.g044400.t1.2	2320510	1905510	2047590	1860050	2510770	2124240	0.783042	0.833297	0.18098	347044	425032	401413	347756	1350240	476192	2048170	2340700	2639700	2291300	1650800	1969400	2531700	1407000	1845700	1343570	2133800	2382400	2296000	2191000	2823800	1896480	1944650	1290500	2025400	1798400	2070100	5221150	2218600	2219000	1526300	3004850	1764500	2238400	2025600
A8HN94	tr|A8HN94|A8HN94_CHLRE Predicted protein OS=Chlamydomonas reinhardtii GN=CGL31 PE=4 SV=1	35.2	not assigned.unknown	(chl4|511636 : 406.0) no description available & (at5g51110 : 97.8) Transcriptional coactivator/pterin dehydratase; FUNCTIONS IN: 4-alpha-hydroxytetrahydrobiopterin dehydratase activity; INVOLVED IN: tetrahydrobiopterin biosynthetic process; EXPRESSED IN: 21 plant structures; EXPRESSED DURING: 13 growth stages; CONTAINS InterPro DOMAIN/s: Transcriptional coactivator/pterin dehydratase (InterPro:I…	Cre01.g049000.t1.2	3942950	3209620	3019650	4663420	2928370	3966740	0.479011	0.277609	0.707994	1224950	2235990	2167880	1562030	1783560	2067100	5272100	6234800	1356380	5385300	1732010	5415700	2265760	1748130	3155060	1401000	5992700	4085400	1703330	915879	3494100	4976970	2689100	5780500	1523410	6124100	5019000	4033730	6283500	1625150	1174790	1703070	5696000	1292790	4147400
A8HTY0	tr|A8HTY0|A8HTY0_CHLRE Plastid ribosomal protein L7/L12 OS=Chlamydomonas reinhardtii GN=PRPL7/L12 PE=3 SV=1	35.2	not assigned.unknown	(original description: Plastid ribosomal protein L7/L12 OS=Chlamydomonas reinhardtii GN=PRPL7/L12 PE=3 SV=1)	#N/A	15029400	32205400	19257300	29128500	44806700	16844300	0.00353875	1.82018e-06	0.0335973	3862300	12933900	3695780	8616110	11604200	2882560	14793000	43734000	18671000	20743000	17817000	19199000	14003000	14899000	9829210	47908000	17358000	18003000	26072000	25989000	12805000	25496000	19428000	31524000	50556000	20782000	18964000	28098000	18534000	35815000	41787000	12354000	39195000	60952000	17043000
A8HW77	tr|A8HW77|A8HW77_CHLRE Predicted protein OS=Chlamydomonas reinhardtii GN=CHLREDRAFT_182288 PE=4 SV=1	35.2	not assigned.unknown	(original description: Predicted protein OS=Chlamydomonas reinhardtii GN=CHLREDRAFT_182288 PE=4 SV=1)	Cre06.g269650.t1.2	4368050	3365110	2472960	2791960	3010690	3219820	0.597122	0.717049	0.441541	1613430	3705460	1738680	1663550	1816830	2294580	5355300	9897100	2265800	5238300	986669	3071120	6238500	1348200	1686090	2366630	5663300	3995500	1229180	888589	3694600	2345980	1600770	1285100	5099100	1097920	1288950	3829580	1344090	4886400	1262500	7448600	1383580	1708660	2658860
A8HXX4	tr|A8HXX4|A8HXX4_CHLRE Serine/threonine protein phosphatase OS=Chlamydomonas reinhardtii GN=CHLREDRAFT_187219 PE=4 SV=1	35.2	not assigned.unknown	(chl4|522988 : 596.0) no description available & (gnl|cdd|36593 : 221.0) no description available & (at2g30170 : 152.0) Protein phosphatase 2C family protein; FUNCTIONS IN: phosphoprotein phosphatase activity, catalytic activity; INVOLVED IN: biological_process unknown; LOCATED IN: chloroplast; EXPRESSED IN: 21 plant structures; EXPRESSED DURING: 15 growth stages; CONTAINS InterPro DOMAIN/s: Prot…	#N/A	2412740	3041320	1554370	2498500	2687120	1712790	0.988146	0.0140043	0.783703	870535	1361350	897271	1106540	727576	644484	1207100	5153600	1290690	2471600	2529400	380160	2133600	1548420	2370860	1516100	1022790	2380100	2579400	2127700	3913200	3428100	2956460	1374830	1995900	2792600	4430700	3677210	1012210	2709400	2196460	1253470	1459870	2124880	1588040
A8HYK1	tr|A8HYK1|A8HYK1_CHLRE 182390p OS=Chlamydomonas reinhardtii GN=182390p PE=4 SV=1	35.2	not assigned.unknown	(original description: 182390p OS=Chlamydomonas reinhardtii GN=182390p PE=4 SV=1)	Cre06.g252000.t1.2	2897840	2557460	2794250	3088370	3550710	4138970	0.146757	0.764498	0.682518	2100540	472646	1326080	1685350	2021080	1579970	5248300	3060750	1877060	5094100	2741720	1835820	3869300	1463390	1700690	1890600	4369300	721780	2263040	4461400	752850	2831200	2758550	1689210	4388340	4979900	4640100	3930300	4442400	2572280	3969490	6126900	4778600	1331360	4759200
A8I7X0	tr|A8I7X0|A8I7X0_CHLRE Predicted protein OS=Chlamydomonas reinhardtii GN=CHLREDRAFT_93396 PE=4 SV=1	35.2	not assigned.unknown	(original description: Predicted protein OS=Chlamydomonas reinhardtii GN=CHLREDRAFT_93396 PE=4 SV=1)	#N/A	11805600	12949800	7360530	11631800	9557560	8579010	0.555053	0.017897	0.234324	3234170	3240770	3848920	1939420	3547540	3186520	15196000	12618000	2507700	12432000	15151000	2384170	15366000	8952600	6885900	7743800	10707000	10507000	16099000	9985000	10447000	13137000	9626700	12489000	12453000	11258000	10777000	10516000	9920500	14954000	9769400	2453340	11760000	12300000	10074000
A8I9D3	tr|A8I9D3|A8I9D3_CHLRE Predicted protein (Fragment) OS=Chlamydomonas reinhardtii GN=CHLREDRAFT_166479 PE=4 SV=1	35.2	not assigned.unknown	(original description: Predicted protein (Fragment) OS=Chlamydomonas reinhardtii GN=CHLREDRAFT_166479 PE=4 SV=1)	#N/A	1571670	3286780	4649400	1882210	4187350	4315630	0.278569	7.6582e-09	0.199634	518019	932584	648103	952530	907982	781632	1853640	4429200	5516000	1775210	3273800	4310800	1468420	4421700	2187030	1965380	5088200	1481440	3835000	3681100	664300	2930510	4878600	1186740	4823400	3314600	3456500	2401060	4483900	1262030	4683100	5054400	2118810	4651640	3436200
A8IAE5	tr|A8IAE5|A8IAE5_CHLRE Predicted protein OS=Chlamydomonas reinhardtii GN=CHLREDRAFT_181988 PE=3 SV=1	35.2	not assigned.unknown	(original description: Predicted protein OS=Chlamydomonas reinhardtii GN=CHLREDRAFT_181988 PE=3 SV=1)	Cre02.g078507.t1.2	6401000	5645350	5149480	7959470	8306750	6693480	0.00205656	0.140837	0.658848	1290610	1607570	1642430	1166750	2073200	2038250	8341300	6153800	7678200	6276800	6451000	3147800	6838500	6206200	4317600	3219440	5465400	6345000	7410900	4381200	6286800	4991600	4018100	9436100	8531300	6733900	7558600	4375520	6641500	7544800	10088000	8882500	7308000	9971010	4678500
A8ICK3	tr|A8ICK3|A8ICK3_CHLRE Predicted protein (Fragment) OS=Chlamydomonas reinhardtii GN=CHLREDRAFT_165982 PE=4 SV=1	35.2	not assigned.unknown	(original description: Predicted protein (Fragment) OS=Chlamydomonas reinhardtii GN=CHLREDRAFT_165982 PE=4 SV=1)	#N/A	2228740	1917110	19396500	1575370	3897310	6293530	0.13742	0.00532689	0.0787817	1274240	410941	18956300	854906	3043570	5082710	1547120	2473680	19028000	3075560	1369360	53279000	4384970	17666000	1872690	1708320	23116000	1584720	1984710	781958	907402	2049470	2507850	1396590	2478490	13082000	1078380	6484860	12028000	990690	2529010	1181240	2397430	2469730	5677600
A8ICV4	tr|A8ICV4|A8ICV4_CHLRE Photosystem I 8.1 kDa reaction center subunit IV OS=Chlamydomonas reinhardtii GN=PSAE PE=4 SV=1	35.2	not assigned.unknown	(original description: Photosystem I 8.1 kDa reaction center subunit IV OS=Chlamydomonas reinhardtii GN=PSAE PE=4 SV=1)	Cre10.g420350.t1.2	156682000	324990000	339563000	211885000	336030000	340957000	0.135396	9.06128e-09	0.370716	32024400	39908800	47671000	33278100	46082700	78991400	165200000	352450000	285350000	177700000	263830000	388600000	118660000	294020000	116120000	355030000	364230000	168560000	304830000	391300000	193850000	348810000	313880000	204340000	361620000	405070000	197330000	336970000	427640000	184730000	301690000	384370000	219780000	360150000	306860000
A8IKP1	tr|A8IKP1|A8IKP1_CHLRE Ribosomal protein S28 OS=Chlamydomonas reinhardtii GN=RPS28 PE=3 SV=1	35.2	not assigned.unknown	(original description: Ribosomal protein S28 OS=Chlamydomonas reinhardtii GN=RPS28 PE=3 SV=1)	#N/A	1540790	2530920	4834810	2692530	3864800	2146800	0.849621	0.0600482	0.00266716	682579	1926140	1540640	1374710	1991060	617333	1373520	1255440	3943000	2481830	1837030	3681600	2195550	3556100	794364	5947700	7484900	1514040	1737080	5826500	885459	1877380	4516780	616216	2198020	2982700	3794820	7672270	2074170	1897680	2367650	2570800	4213000	3949000	1198880
A8ILZ2	tr|A8ILZ2|A8ILZ2_CHLRE Predicted protein OS=Chlamydomonas reinhardtii GN=CHLREDRAFT_162029 PE=4 SV=1	35.2	not assigned.unknown	(original description: Predicted protein OS=Chlamydomonas reinhardtii GN=CHLREDRAFT_162029 PE=4 SV=1)	#N/A	1527290	2005120	2119240	1559520	2116150	5789840	0.0321675	0.00377105	0.0193833	392541	1078540	1082740	481487	1188710	3529970	1039240	1146180	814400	1993110	2465960	2576400	1076860	1222300	1659160	1380250	1512160	1833550	3697530	3218500	1561800	1335710	3371670	2172780	2253880	8565900	1355960	3987730	3680800	1845850	1034080	10941000	1825270	1948840	6307300
A8IQW4	tr|A8IQW4|A8IQW4_CHLRE Predicted protein OS=Chlamydomonas reinhardtii GN=CHLREDRAFT_183265 PE=4 SV=1	35.2	not assigned.unknown	(original description: Predicted protein OS=Chlamydomonas reinhardtii GN=CHLREDRAFT_183265 PE=4 SV=1)	#N/A	2487610	2390040	4385770	2534610	2995330	4680330	0.490529	0.00030024	0.845577	597110	927405	799095	333262	1732420	1744560	2543700	2381800	3595600	2728600	3962050	4260000	1338060	5220600	2795520	1667710	3811300	2479800	1753360	5523100	3040000	2185300	3904000	2652200	2777220	3160600	2064040	6387560	5248700	2999900	2144010	7185600	2708900	1454100	3194900
A8IW44	tr|A8IW44|A8IW44_CHLRE Plastid ribosomal protein L19 OS=Chlamydomonas reinhardtii GN=PRPL19 PE=3 SV=1	35.2	not assigned.unknown	(original description: Plastid ribosomal protein L19 OS=Chlamydomonas reinhardtii GN=PRPL19 PE=3 SV=1)	Cre17.g734450.t1.2	16377500	15325500	17436000	20733000	20538100	19700500	0.0622709	0.983511	0.824851	3776950	8561450	2198750	3974000	9505000	4401160	20630000	23196000	19708000	20836000	20330000	16480000	13500000	18764000	11552000	1229600	15027000	16677000	17775000	15027000	15070000	14097000	19610000	24939000	24895000	16978000	19571000	2304820	18578000	16141000	25904000	17306000	23953000	27900000	16831000
A8IWV9	tr|A8IWV9|A8IWV9_CHLRE Predicted protein (Fragment) OS=Chlamydomonas reinhardtii GN=MOT6 PE=4 SV=1	35.2	not assigned.unknown	(original description: Predicted protein (Fragment) OS=Chlamydomonas reinhardtii GN=MOT6 PE=4 SV=1)	#N/A	7934470	7720500	1834740	6832750	6747670	1795430	0.240984	1.33071e-10	0.619168	2394540	1886440	1213060	1122730	811327	700318	9168900	6489100	1629550	7189700	7905600	1220310	12084000	1004190	6567500	5315400	642080	5261600	8759400	2629700	7335100	10133000	3882600	5653200	7549600	1273750	5705900	7049300	1580670	8552600	7221700	1134740	6818000	5221200	1572960
A8IYJ6	tr|A8IYJ6|A8IYJ6_CHLRE Predicted protein OS=Chlamydomonas reinhardtii GN=CGL38 PE=4 SV=1	35.2	not assigned.unknown	(chl4|513939 : 325.0) no description available & (at1g50900 : 138.0) Ankyrin repeat family protein; FUNCTIONS IN: molecular_function unknown; INVOLVED IN: response to karrikin; LOCATED IN: chloroplast, chloroplast stroma; EXPRESSED IN: 22 plant structures; EXPRESSED DURING: 13 growth stages; CONTAINS InterPro DOMAIN/s: Ankyrin repeat-containing domain (InterPro:IPR020683), Ankyrin repeat (InterPr…	Cre12.g551950.t1.2	1681530	3887710	4578020	2969240	4529290	6738370	0.105732	0.00934185	0.760095	1353350	3118460	1072860	1836070	4368820	1438600	4341980	9155800	4571600	1191200	4009600	2844000	1664780	5168900	969936	3072050	4555400	1343670	1555650	6089200	577627	1645430	4239000	2076890	2531790	5730500	1758830	10381400	7489400	597589	9888500	5728200	4670500	1783520	4996600
A8IZY5	tr|A8IZY5|A8IZY5_CHLRE Predicted protein OS=Chlamydomonas reinhardtii GN=CHLREDRAFT_173642 PE=4 SV=1	35.2	not assigned.unknown	(original description: Predicted protein OS=Chlamydomonas reinhardtii GN=CHLREDRAFT_173642 PE=4 SV=1)	#N/A	2307240	2506510	1851170	2400070	2311920	1717970	0.833902	0.171944	0.912953	843262	744462	970511	634131	1124830	727211	2293520	2623900	1180310	1524380	1405020	728286	1193130	1191890	2720500	3274140	2260100	2603600	3049000	2481100	3508300	2180490	3265330	3126700	3210700	852146	2864500	3702530	1492700	1777000	2907300	3004900	2345700	1247270	1327730
A8J1D8	tr|A8J1D8|A8J1D8_CHLRE Vegetative cell wall protein gp1 OS=Chlamydomonas reinhardtii GN=GP1 PE=4 SV=1	35.2	not assigned.unknown	(original description: Vegetative cell wall protein gp1 OS=Chlamydomonas reinhardtii GN=GP1 PE=4 SV=1)	#N/A	5404430	3397510	2332060	3065320	2542800	1694390	0.125525	0.0967273	0.651908	4293780	3279570	808110	2129550	1239580	663122	13333000	2939480	2827100	5243600	1435090	2049510	6627200	3351300	2933800	9167690	2795100	1674800	1555130	1130460	2614200	1890160	1838890	1570420	1900000	1520270	3965500	4359400	2639540	2657600	740793	1216480	6920500	2130730	1060260
A8J218	tr|A8J218|A8J218_CHLRE Predicted protein OS=Chlamydomonas reinhardtii GN=CHLREDRAFT_174686 PE=4 SV=1	35.2	not assigned.unknown	(original description: Predicted protein OS=Chlamydomonas reinhardtii GN=CHLREDRAFT_174686 PE=4 SV=1)	#N/A	1746520	1717090	2135460	1463920	2264100	2518360	0.587087	0.297233	0.639484	485365	285249	690916	631704	1666560	1802570	2003000	1558320	2045300	1285200	1316640	1322970	1850400	3239100	2190400	1749300	1888000	1012620	1979380	2626800	2137500	1981790	1690630	1671680	1117870	1623900	578545	5580060	1801100	2250200	2217770	2126800	1111170	1769140	3294890
A8J290	tr|A8J290|A8J290_CHLRE Predicted protein (Fragment) OS=Chlamydomonas reinhardtii GN=CHLREDRAFT_104082 PE=3 SV=1	35.2	not assigned.unknown	(original description: Predicted protein (Fragment) OS=Chlamydomonas reinhardtii GN=CHLREDRAFT_104082 PE=3 SV=1)	#N/A	22268900	39717000	29948300	38606500	36003800	32222500	0.0787647	0.119315	0.0325336	11155900	13067800	8305150	3558030	5893030	9195430	24514000	39621000	42743000	37041000	29978000	28699000	11339000	19795000	9418500	62246000	31430000	32416000	33576000	34436000	18885000	33164000	22587000	32534000	34295000	39371000	39599000	40529000	37582000	42643000	32318000	40278000	36837000	45598000	25234000
A8J3W1	tr|A8J3W1|A8J3W1_CHLRE Predicted protein OS=Chlamydomonas reinhardtii GN=CHLREDRAFT_184434 PE=4 SV=1	35.2	not assigned.unknown	(original description: Predicted protein OS=Chlamydomonas reinhardtii GN=CHLREDRAFT_184434 PE=4 SV=1)	Cre16.g680700.t1.2	2408560	4340090	3671400	2207410	2968700	2467340	0.036176	0.0443194	0.435434	403329	1191670	1607150	1033980	1213280	1270230	2760100	3074400	5857500	2902500	5264000	4897800	2561600	3150400	1846330	5012770	4199900	2115900	5340300	1620380	2264900	3009000	2302400	1063670	4226800	3681300	3981700	3709270	1258020	1635700	1931580	802967	2565900	3531660	3501500
A8J496	tr|A8J496|A8J496_CHLRE Predicted protein OS=Chlamydomonas reinhardtii GN=CHLREDRAFT_175534 PE=4 SV=1	35.2	not assigned.unknown	(original description: Predicted protein OS=Chlamydomonas reinhardtii GN=CHLREDRAFT_175534 PE=4 SV=1)	#N/A	6600130	8984530	2025230	5790100	9726470	4265030	0.331445	3.09132e-05	0.392133	2123160	4773870	2012000	1622570	2834320	2305070	6015500	12300000	1826330	6824600	10848000	1085730	10681000	759694	4779700	12810000	1011300	5217600	7762600	1405230	6082400	1202030	6063100	8219100	11071000	6672100	3512200	5221510	1528170	6932300	7460300	3785000	5302500	10517000	6587600
A8J4M0	tr|A8J4M0|A8J4M0_CHLRE Predicted protein OS=Chlamydomonas reinhardtii GN=CHLREDRAFT_192075 PE=4 SV=1	35.2	not assigned.unknown	(original description: Predicted protein OS=Chlamydomonas reinhardtii GN=CHLREDRAFT_192075 PE=4 SV=1)	Cre09.g409850.t1.2	1924730	2896490	3054780	2728440	2662740	2204400	0.853003	0.676952	0.264506	649515	1411080	1265120	869253	1416820	1530490	1180830	4522300	4531900	2002200	3716900	1731400	1611190	1300570	1874520	768870	3530600	1762140	2549190	3358900	3117500	2925200	3875300	4395120	3103000	782241	2554500	2764290	755433	2761270	1138320	1340970	2509620	4998150	3822700
A8J6V9	tr|A8J6V9|A8J6V9_CHLRE Predicted protein (Fragment) OS=Chlamydomonas reinhardtii GN=CHLREDRAFT_119900 PE=4 SV=1	35.2	not assigned.unknown	(original description: Predicted protein (Fragment) OS=Chlamydomonas reinhardtii GN=CHLREDRAFT_119900 PE=4 SV=1)	#N/A	10464400	7232020	5554020	10568400	8518320	7408820	0.0727069	8.3916e-06	0.433277	1005280	2918580	2115490	837505	1360230	1141990	10740000	8580200	5387200	9442700	7182300	1476420	10282000	6228200	10418000	2255890	6306800	9643700	8467600	7567600	12260000	9674100	6357900	11018000	7262400	6014400	9297590	9869800	8352100	10526000	7753500	9138000	11562000	7707100	7003100
A8J728	tr|A8J728|A8J728_CHLRE Predicted protein OS=Chlamydomonas reinhardtii GN=CHLREDRAFT_185032 PE=4 SV=1	35.2	not assigned.unknown	(original description: Predicted protein OS=Chlamydomonas reinhardtii GN=CHLREDRAFT_185032 PE=4 SV=1)	Cre11.g478100.t1.2	1386950	1650950	17707000	1263220	2191690	8576890	0.00620872	3.51518e-10	0.00140617	479250	358248	6952840	686964	1086870	3132770	1454580	1281830	11536000	921264	1425850	29455000	969975	17307000	1249830	1544290	21519000	2237860	1815060	15506000	1488200	2187740	10919000	1405670	2405250	8325100	2514700	3977860	8280000	929537	2601000	9888800	1273040	1980740	10140000
A8J7S1	tr|A8J7S1|A8J7S1_CHLRE Predicted protein OS=Chlamydomonas reinhardtii GN=CHLREDRAFT_192833 PE=4 SV=1	35.2	not assigned.unknown	(original description: Predicted protein OS=Chlamydomonas reinhardtii GN=CHLREDRAFT_192833 PE=4 SV=1)	Cre09.g406600.t1.1	7076780	7621340	2485290	6779820	4841120	2708720	0.162795	2.32039e-06	0.106634	1346610	3639550	1658950	823491	490719	1165340	5689300	3826700	4492300	6631700	7348600	510528	7071200	4312440	9643700	13633000	1996080	6501500	6158500	988936	6923300	7139900	2611450	6996900	4497700	1696080	7546100	4728200	1535710	5780300	4551400	2521420	6338900	4375900	4666000
A8J814	tr|A8J814|A8J814_CHLRE Prefoldin-related KE2-like protein OS=Chlamydomonas reinhardtii GN=CHLREDRAFT_151087 PE=4 SV=1	35.2	not assigned.unknown	(original description: Prefoldin-related KE2-like protein OS=Chlamydomonas reinhardtii GN=CHLREDRAFT_151087 PE=4 SV=1)	Cre09.g405400.t1.2	2632980	3538280	8919300	3560330	4612400	9180940	0.281025	9.13084e-09	0.836612	1078470	1614300	2715410	1646280	1074730	2046150	2355280	5500700	8464200	3110420	4969000	12350000	1911590	7057500	1103110	2313490	11221000	4180800	1873230	9480210	3136700	3035000	4942900	5522300	4499100	10939000	1859210	4871770	8421800	1312490	5272600	9366500	4040700	5968000	6229700
A8J990	tr|A8J990|A8J990_CHLRE Predicted protein OS=Chlamydomonas reinhardtii GN=CHLREDRAFT_176894 PE=4 SV=1	35.2	not assigned.unknown	(original description: Predicted protein OS=Chlamydomonas reinhardtii GN=CHLREDRAFT_176894 PE=4 SV=1)	Cre06.g278086.t1.1	9022500	11461500	4673980	8240710	9696300	6466470	0.937179	0.000394508	0.254861	1250220	2520570	3220190	2391550	1509810	3868430	9051800	12335000	4133600	9008000	11002000	10296000	10914000	6378700	7447000	15342000	1450860	7935300	9597000	3283590	9778900	9031600	2501120	9251400	12353000	8362100	9197100	9955500	6431200	9524200	8977900	12133000	9327500	7882300	7626000
A8JA45	tr|A8JA45|A8JA45_CHLRE Ubiquinone/menaquinone methyltransferase (Fragment) OS=Chlamydomonas reinhardtii GN=COQ5E-3 PE=4 SV=1	35.2	not assigned.unknown	(original description: Ubiquinone/menaquinone methyltransferase (Fragment) OS=Chlamydomonas reinhardtii GN=COQ5E-3 PE=4 SV=1)	#N/A	1596220	2309700	5732720	1828530	2072860	3645000	0.118791	2.07402e-05	0.112456	612341	888801	1337950	808375	1745760	2134670	2246500	3110050	3698700	2214730	1745050	5355100	1949500	7802300	1062080	3410860	5369100	868551	1424110	6029200	1235980	1858410	6141900	950140	2086960	5635900	3033200	5398200	5307100	2046480	903176	5741200	997856	676313	1790180
A8JBA7	tr|A8JBA7|A8JBA7_CHLRE Glutathione-S-transferase OS=Chlamydomonas reinhardtii GN=GSTS1 PE=3 SV=1	35.2	not assigned.unknown	(original description: Glutathione-S-transferase OS=Chlamydomonas reinhardtii GN=GSTS1 PE=4 SV=1)	Cre16.g688550.t1.2	1733100	2100150	1826040	1675160	2869530	5531770	0.00178069	0.00279231	0.00294078	592560	780690	922948	669388	1505960	2244670	1032760	1129660	1462240	1638650	2944550	1784920	1463050	985333	2674630	1477320	869973	2175050	2714080	2726100	1414480	2235170	3127640	1545090	2895780	3302400	1060950	5486100	3282100	2800030	2655930	8925890	1822640	3344720	7251500
A8JBE2	tr|A8JBE2|A8JBE2_CHLRE Glutathione S-transferase OS=Chlamydomonas reinhardtii GN=CHLREDRAFT_193691 PE=3 SV=1	35.2	not assigned.unknown	(original description: Glutathione S-transferase OS=Chlamydomonas reinhardtii GN=CHLREDRAFT_193691 PE=4 SV=1)	Cre16.g670973.t1.1	4026260	3006500	4985270	4143530	4014370	7099030	0.0826999	0.00306543	0.355346	1803750	1219460	1703630	2472350	1367900	1014240	2311850	4480000	4733300	5139300	4156600	2629010	4660100	3902300	1338700	2215300	5504300	6039400	2363700	5470700	4668200	1816880	7672000	4185300	2785430	8354000	1492330	4104920	7966100	1344640	4489600	7681600	6568800	2408120	6298100
A8JDF9	tr|A8JDF9|A8JDF9_CHLRE Predicted protein OS=Chlamydomonas reinhardtii GN=CHLREDRAFT_152972 PE=4 SV=1	35.2	not assigned.unknown	(original description: Predicted protein OS=Chlamydomonas reinhardtii GN=CHLREDRAFT_152972 PE=4 SV=1)	#N/A	2215900	2911980	3758000	2892650	3097030	2885890	0.986632	0.254262	0.23897	669029	1409130	1536980	1046880	1021550	829124	2713030	1287580	4237800	2577770	4170200	705609	2320570	4922100	1566420	1740720	3824400	1228810	4444600	4384000	2888800	2916820	4474100	3776500	4342600	3423400	2230980	3377760	3423300	1116190	2742800	3251300	3748800	3639800	3108000
A8JDK1	tr|A8JDK1|A8JDK1_CHLRE Flagellar associated protein OS=Chlamydomonas reinhardtii GN=FAP115 PE=4 SV=1	35.2	not assigned.unknown	(original description: Flagellar associated protein OS=Chlamydomonas reinhardtii GN=FAP115 PE=4 SV=1)	Cre02.g142126.t1.1	2358500	2597420	2868960	2845350	2714570	2880960	0.628829	0.85261	0.886374	1190330	823157	1604850	573964	1909780	625044	4259400	2853900	952861	1113240	1147180	1738680	1447370	3969200	1604370	3127470	4282800	2940200	3070990	4648000	2786400	2787560	1622230	3696000	725485	3936300	2558200	6102570	2734600	2026830	1384840	2956430	3153100	2969680	2219770
A8JG04	tr|A8JG04|A8JG04_CHLRE Membrane protein OS=Chlamydomonas reinhardtii GN=CPLD42 PE=4 SV=1	35.2	not assigned.unknown	(chl4|510691 : 514.0) no description available & (gnl|cdd|70916 : 156.0) no description available & (loc_os03g48920.1 : 141.0) no description available & (at1g54520 : 133.0) unknown protein; FUNCTIONS IN: molecular_function unknown; INVOLVED IN: biological_process unknown; LOCATED IN: chloroplast; EXPRESSED IN: 24 plant structures; EXPRESSED DURING: 15 growth stages; CONTAINS InterPro DOMAIN/s: P…	#N/A	3223830	2442030	1627630	1786600	3985090	1813520	0.7829	0.00471792	0.00705722	884625	693195	687653	1311830	1680470	309926	3330600	2830760	1068790	3530000	2583000	2478660	3235100	817755	4284400	1714830	1476270	1592500	1765300	1501060	3370400	3316280	2423210	904347	3628130	1474960	1275680	6692320	2079930	2628800	5313340	1819130	4076300	2317880	1721360
Q6UKY5	tr|Q6UKY5|Q6UKY5_CHLRE Acyl carrier protein OS=Chlamydomonas reinhardtii GN=ACP2 PE=2 SV=1	35.2	not assigned.unknown	(original description: Acyl carrier protein OS=Chlamydomonas reinhardtii GN=ACP2 PE=2 SV=1)	Cre13.g577100.t1.2	264967000	468392000	180079000	273638000	465578000	164385000	0.814189	3.73016e-09	0.873788	23216500	157151000	53677800	39941200	74210200	78854500	276280000	493140000	89697000	288660000	349430000	235160000	271930000	173550000	238620000	731580000	153460000	233270000	368450000	206900000	281040000	399360000	221710000	333770000	471110000	219500000	241110000	414520000	237450000	298170000	413860000	193710000	276180000	493270000	192790000
Q6UP32	tr|Q6UP32|Q6UP32_CHLRE NADH:ubiquinone oxidoreductase B16.6 subunit OS=Chlamydomonas reinhardtii GN=NUOB16 PE=2 SV=1	35.2	not assigned.unknown	(chl4|516336 : 270.0) no description available & (at1g04630 : 117.0) maternal effect embryo arrest 4 (MEE4); CONTAINS InterPro DOMAIN/s: GRIM-19 (InterPro:IPR009346); BEST Arabidopsis thaliana protein match is: GRIM-19 protein (TAIR:AT2G33220.1); Has 332 Blast hits to 332 proteins in 145 species: Archae - 0; Bacteria - 0; Metazoa - 162; Fungi - 83; Plants - 65; Viruses - 0; Other Eukaryotes - 22 …	Cre16.g664600.t1.2	2630660	1544770	7473820	6121090	2534620	5184340	0.385793	9.05063e-05	0.00505438	2256010	823728	2585550	2329310	1126740	1990540	3319470	1117590	5396400	6854200	2321300	11926000	1190640	4862600	741551	748399	8304500	1493000	995463	8071900	2185110	2541110	6281500	7610200	1441830	4451500	6421900	4421660	6598800	6107800	1903920	6117200	6929800	3364700	6805000
A8HTK7	tr|A8HTK7|A8HTK7_CHLRE PsbA translation factor OS=Chlamydomonas reinhardtii GN=TBA1 PE=4 SV=1	23.2.1.3	nucleotide metabolism.degradation.pyrimidine.dihydrouracil dehydrogenase	(chl4|514510 : 727.0) no description available & (at3g17810 : 459.0) Encodes a protein predicted to have dihydropyrimidine dehydrogenase activity. Its activity has not been demonstrated in vivo, but, it is required for efficient uracil catabolism in Arabidopsis. It localizes to the plastid.; pyrimidine 1 (PYD1); FUNCTIONS IN: oxidoreductase activity, acting on the CH-CH group of donors, dihydropy…	#N/A	2150480	1998900	3760990	1849900	1522760	2736560	0.0326579	0.000312258	0.548278	905639	738692	1383030	600987	618427	431095	1100420	2404020	1649370	1007780	2073990	5809300	3067800	3709700	2354170	1093520	3030600	2343400	2954050	4093300	3029300	1468900	4273700	2413100	1312090	2639100	1577520	2676900	3017400	2457300	1751440	1934570	864810	1250960	2726900
A8JC18	tr|A8JC18|A8JC18_CHLRE Predicted protein OS=Chlamydomonas reinhardtii GN=CHLREDRAFT_178140 PE=4 SV=1	23.1.1.3	nucleotide metabolism.synthesis.pyrimidine.dihydroorotase	(chl4|512142 : 520.0) no description available & (gnl|cdd|81600 : 421.0) no description available & (at4g22930 : 312.0) Encodes dihydroorotase (PYR4).; pyrimidin 4 (PYR4); FUNCTIONS IN: dihydroorotase activity; INVOLVED IN: de novo' pyrimidine base biosynthetic process, pyrimidine base biosynthetic process; LOCATED IN: chloroplast; EXPRESSED IN: 22 plant structures; EXPRESSED DURING: 13 growth st…	#N/A	6199280	3112480	3565510	6489470	2622380	1983410	0.237062	6.12091e-06	0.375585	1283640	1362860	2991950	1087220	1201480	774511	7929300	1922570	1114470	6725100	3848000	8577400	4873300	5855800	4508800	3329420	2182960	6400800	4874000	1351740	6758400	1588440	2310670	7552600	2012180	1472550	6291500	3811970	2223480	5617900	3062000	1520490	5057800	1269190	3101620
A8JA41	tr|A8JA41|A8JA41_CHLRE Gamma hydroxybutyrate dehydrogenase OS=Chlamydomonas reinhardtii GN=LCI19 PE=4 SV=1	7.1.3	OPP.oxidative PP.6-phosphogluconate dehydrogenase	(chl4|518111 : 375.0) no description available & (gnl|cdd|35630 : 237.0) no description available & (at3g25530 : 232.0) Encodes gamma-hydroxybutyrate dehydrogenase (AtGHBDH). Contains a NADP-binding domain. GHBDH is proposed to function in oxidative stress tolerance.; glyoxylate reductase 1 (GLYR1); FUNCTIONS IN: 3-hydroxybutyrate dehydrogenase activity, phosphogluconate dehydrogenase (decarboxyl…	#N/A	5900180	3584070	5299280	5288100	2629330	4714510	0.406058	0.0951792	0.980061	4082400	1924120	2142350	2991360	1989850	2846180	5633900	2240600	4278600	1887230	5294600	1587200	6221100	5148600	1741240	1734460	6752200	12858000	5992400	7248000	7059600	2658300	6781100	1818130	1153860	2142100	6536100	3982540	3515700	1523670	2247730	6008300	8215600	996098	9600500
A8IJ79	tr|A8IJ79|A8IJ79_CHLRE E3 ubiquitin ligase OS=Chlamydomonas reinhardtii GN=SKP1 PE=3 SV=1	29.5.11.4.3.1	protein.degradation.ubiquitin.E3.SCF.SKP	(chl4|512869 : 265.0) no description available & (gnl|cdd|36935 : 198.0) no description available & (at5g42190 : 185.0) Similar to SKP1 in yeast and humans which are involved in mitotic cell cycle control and ubiquitin mediated proteolysis.; E3 ubiquitin ligase SCF complex subunit SKP1/ASK1 family protein; CONTAINS InterPro DOMAIN/s: E3 ubiquitin ligase, SCF complex, Skp subunit (InterPro:IPR0168…	Cre12.g501200.t1.2	13104700	27313400	21191400	13854700	22403300	24024000	0.976241	1.40262e-06	0.103767	1780710	5400240	6776780	1638470	4543670	3494570	12346000	21931000	8776100	11678000	25096000	28771000	15567000	24001000	15137000	36153000	20124000	11512000	25305000	24190000	12388000	28082000	21286000	10774000	24529000	26129000	15225000	24012000	27927000	14202000	14334000	18766000	13800000	20172000	24074000
A8JAQ8	tr|A8JAQ8|A8JAQ8_CHLRE Predicted protein OS=Chlamydomonas reinhardtii GN=CHLREDRAFT_106339 PE=4 SV=1	29.4	protein.postranslational modification	(chl4|515271 : 297.0) no description available & (gnl|cdd|36074 : 192.0) no description available & (at4g21860 : 186.0) methionine sulfoxide reductase B 2 (MSRB2); FUNCTIONS IN: peptide-methionine-(S)-S-oxide reductase activity; INVOLVED IN: oxidation reduction; LOCATED IN: chloroplast; EXPRESSED IN: 24 plant structures; EXPRESSED DURING: 13 growth stages; CONTAINS InterPro DOMAIN/s: Methionine s…	#N/A	11350800	6206260	4409380	12245500	6890580	6672000	0.0799416	2.36465e-08	0.577123	2304880	2692450	846477	1547170	2771640	909121	12370000	7151900	5557900	9684300	6711000	5261900	12968000	4010400	7706200	1553620	3982200	13967000	7074700	4324400	11409000	8540100	3319500	15158000	4321400	6603500	12305000	8039800	5070300	10699000	6547300	7804300	11853000	3073900	6682400
A8JAR0	tr|A8JAR0|A8JAR0_CHLRE Methionine sulfoxide reductase 2 OS=Chlamydomonas reinhardtii GN=MSRB2 PE=2 SV=1	29.4	protein.postranslational modification	(chl4|515273 : 286.0) no description available & (gnl|cdd|36074 : 194.0) no description available & (at4g21860 : 188.0) methionine sulfoxide reductase B 2 (MSRB2); FUNCTIONS IN: peptide-methionine-(S)-S-oxide reductase activity; INVOLVED IN: oxidation reduction; LOCATED IN: chloroplast; EXPRESSED IN: 24 plant structures; EXPRESSED DURING: 13 growth stages; CONTAINS InterPro DOMAIN/s: Methionine s…	Cre14.g615100.t1.2	1282560	2428390	1907370	1699610	2472470	11308900	1.89287e-09	1.2667e-11	2.65635e-11	322314	1214290	132789	645189	1499230	1905390	1386980	4377170	1969470	1116370	2330520	1966240	975873	1995590	1435330	1034030	1642180	1802870	2345400	1959500	977942	2054820	1911260	2883060	1733010	7954300	1255840	1777940	11292000	1722560	5515600	12400000	1884130	2093420	13294000
A8IGY1	tr|A8IGY1|A8IGY1_CHLRE Ribosomal protein S13 OS=Chlamydomonas reinhardtii GN=RPS13 PE=3 SV=1	29.2.1.2.1.13	protein.synthesis.ribosomal protein.eukaryotic.40S subunit.S13	(chl4|524602 : 286.0) no description available & (loc_os08g02400.1 : 236.0) no description available & (gnl|cdd|35621 : 234.0) no description available & (p62302|rs13_soybn : 231.0) 40S ribosomal protein S13 - Glycine max (Soybean) & (at4g00100 : 229.0) Encodes a cytoplasmic ribosomal protein S13 homologue involved in early leaf development; ribosomal protein S13A (RPS13A); FUNCTIONS IN: structur…	Cre07.g331900.t1.2	8074300	5383930	6703230	7783900	6192740	6702220	0.911297	0.138853	0.858909	1384140	3869720	997398	1354250	3215300	2880270	6704400	7096200	7725300	8357800	9652310	4838000	8027200	7022100	9985600	898432	6759100	9039000	7595300	7280800	6331800	1677430	6594100	7270300	8197300	9497200	9762410	2520040	6751200	9055700	8347300	1537200	7204500	8934500	6534900
A8J493	tr|A8J493|A8J493_CHLRE Ribosomal protein S15 OS=Chlamydomonas reinhardtii GN=RPS15 PE=3 SV=1	29.2.1.2.1.15	protein.synthesis.ribosomal protein.eukaryotic.40S subunit.S15	(chl4|525240 : 242.0) no description available & (gnl|cdd|36116 : 240.0) no description available & (p31674|rs15_orysa : 200.0) 40S ribosomal protein S15 - Oryza sativa (Rice) & (loc_os07g08660.1 : 200.0) no description available & (at5g09510 : 194.0) Ribosomal protein S19 family protein; FUNCTIONS IN: structural constituent of ribosome; INVOLVED IN: translation; LOCATED IN: cytosolic small ribos…	Cre08.g360900.t1.2	13876800	17756200	14337600	15036000	16325800	16730400	0.499843	0.274965	0.459647	2859560	5753160	4159530	1759540	2438030	4186000	12293000	14441000	9119800	12819000	15897000	20336000	11685000	14857000	19358000	27897000	15990000	12504000	14094000	15685000	14602000	16452000	10038000	13311000	18780000	16713000	16065000	14040000	18942000	13625000	19633000	19331000	18011000	14365000	18814000
A8I0I1	tr|A8I0I1|A8I0I1_CHLRE 40S ribosomal protein S24 OS=Chlamydomonas reinhardtii GN=RPS24 PE=3 SV=1	29.2.1.2.1.24	protein.synthesis.ribosomal protein.eukaryotic.40S subunit.S24	(chl4|510367 : 192.0) no description available & (loc_os02g13530.1 : 154.0) no description available & (at5g28060 : 150.0) Ribosomal protein S24e family protein; FUNCTIONS IN: structural constituent of ribosome, nucleotide binding; INVOLVED IN: translation, ribosome biogenesis; LOCATED IN: cytosolic small ribosomal subunit, cytosolic ribosome, ribosome, cell wall, membrane; EXPRESSED IN: 23 plant…	Cre10.g456200.t1.2	5830090	1591440	5244600	5326770	4018430	8171380	0.0812811	0.00232711	0.183667	2494790	968012	3495420	1345420	2356350	2583360	2721850	1212270	4852900	5382900	1063410	750971	7008300	8267000	10045000	1290290	6939400	4454900	1076470	9118300	5367600	3314730	1539060	4282800	3273400	7788100	6012100	6243700	9070600	6295300	3052930	8241700	3816800	1354470	11507000
A8JIE5	tr|A8JIE5|A8JIE5_CHLRE Ribosomal protein S29 OS=Chlamydomonas reinhardtii GN=RPS29 PE=4 SV=1	29.2.1.2.1.29	protein.synthesis.ribosomal protein.eukaryotic.40S subunit.S29	(loc_os12g32380.1 : 84.3) no description available & (gnl|cdd|38716 : 82.6) no description available & (at4g33865 : 81.3) Ribosomal protein S14p/S29e family protein; FUNCTIONS IN: structural constituent of ribosome; INVOLVED IN: translation; LOCATED IN: cytosolic small ribosomal subunit, ribosome; EXPRESSED IN: 24 plant structures; EXPRESSED DURING: 14 growth stages; CONTAINS InterPro DOMAIN/s: R…	#N/A	34795200	21694300	43772700	42744800	27516200	45554300	0.210119	0.000290901	0.748192	12672500	12294500	7320720	6847420	11995600	9886260	39650000	34889000	46524000	50874000	22994000	29403000	23262000	48246000	19026000	2041670	48774000	45690000	28101000	46659000	30269000	20446000	43030000	51575000	31366000	37175000	36639000	4169090	52363000	44137000	31120000	37210000	42638000	37189000	37614000
A8IA18	tr|A8IA18|A8IA18_CHLRE Ribosomal protein L19 OS=Chlamydomonas reinhardtii GN=RPL19 PE=3 SV=1	29.2.1.2.2.19	protein.synthesis.ribosomal protein.eukaryotic.60S subunit.L19	(chl4|518452 : 241.0) no description available & (gnl|cdd|29599 : 203.0) no description available & (gnl|cdd|36909 : 194.0) no description available & (loc_os03g38260.1 : 192.0) no description available & (at3g16780 : 189.0) Ribosomal protein L19e family protein; FUNCTIONS IN: structural constituent of ribosome; INVOLVED IN: translation, ribosome biogenesis; LOCATED IN: ribosome, cytosolic large …	Cre02.g075700.t1.2	2785340	1687650	3708880	3985300	2758120	2828170	0.296055	0.0472239	0.0540817	1790280	615639	881768	536591	1446990	756584	2025700	2591000	5373800	5601000	1294940	3337500	3761600	3501700	855128	2070360	3467600	1177320	1229520	2776700	3291300	1252410	3796000	3296800	3855740	2531300	4638900	1574050	3542600	3919400	1736030	3255100	4253800	1119910	3596900
A8I0Y2	tr|A8I0Y2|A8I0Y2_CHLRE Ribosomal protein L35a OS=Chlamydomonas reinhardtii GN=RPL35a PE=4 SV=1	29.2.1.2.2.535	protein.synthesis.ribosomal protein.eukaryotic.60S subunit.L35A	(chl4|510432 : 203.0) no description available & (at1g07070 : 138.0) Ribosomal protein L35Ae family protein; FUNCTIONS IN: structural constituent of ribosome; INVOLVED IN: translation, ribosome biogenesis; LOCATED IN: ribosome, cytosolic large ribosomal subunit; EXPRESSED IN: 22 plant structures; EXPRESSED DURING: 13 growth stages; CONTAINS InterPro DOMAIN/s: Ribosomal protein L35Ae (InterPro:IPR…	Cre10.g459250.t1.2	6180180	3349840	3188760	5851070	5285210	5500330	0.0324485	0.031406	0.125168	783937	1898220	1216060	1211670	2570450	1654580	5063100	4434600	2044900	5809400	5338200	3829100	6376100	3223500	6248800	1629700	1685240	6122500	4317800	3317900	7461200	1028890	5031900	4391100	6114600	4438600	5186100	1871970	4639700	6660400	7637300	8010200	7694100	3099800	4995000
A8HP55	tr|A8HP55|A8HP55_CHLRE Ribosomal protein L5 OS=Chlamydomonas reinhardtii GN=RPL5 PE=3 SV=1	29.2.1.2.2.5	protein.synthesis.ribosomal protein.eukaryotic.60S subunit.L5	(chl4|515414 : 520.0) no description available & (loc_os01g67126.1 : 315.0) no description available & (a2wxx3|rl51_orysi : 311.0) 60S ribosomal protein L5-1 OS=Oryza sativa subsp. indica GN=RPL5A PE=2 SV=2 & (at5g39740 : 303.0) Encodes a ribosomal protein RPL5B that is involved in ribosome biogenesis and plays a role in organ size control by promoting cell proliferation and preventing compensati…	Cre14.g621450.t1.2	6453060	3407820	5319920	5307160	3452700	5888680	0.806001	0.168332	0.805034	3925440	3219530	3795920	1978100	1794450	4124940	1747250	1785750	2926420	7897500	3567600	12818000	1483520	4182200	10056000	8907800	5172300	10255000	1838140	4272100	7279100	939804	2548480	5043000	3810700	12288000	7192900	3721130	2768120	6423700	1470690	2974840	5567400	3709920	5617300
A8ITV3	tr|A8ITV3|A8ITV3_CHLRE Chlorophyll a-b binding protein, chloroplastic OS=Chlamydomonas reinhardtii GN=LHCA9 PE=3 SV=1	1.1.2.1	PS.lightreaction.photosystem I.LHC-I	(chl4|524874 : 410.0) no description available & (loc_os02g52650.1 : 162.0) no description available & (at1g45474 : 156.0) Encodes a component of the light harvesting complex of photosystem I.; photosystem I light harvesting complex gene 5 (LHCA5); FUNCTIONS IN: pigment binding; INVOLVED IN: photosynthesis, light harvesting in photosystem I, photosynthesis; LOCATED IN: light-harvesting complex, c…	Cre07.g344950.t1.2	13313300	13574200	37861000	25491800	14935100	31079800	0.532204	6.74692e-06	0.0310569	8938340	8255610	9663300	6012550	4795720	10760400	10943000	23654000	35301000	27488000	16792000	49675000	2954140	24132000	8930600	1912910	45488000	20354000	16172000	30405000	9210000	9339900	42165000	19920000	23777000	25370000	30026000	13239000	27155000	32515000	13693000	39549000	30130000	16347000	48610000
A8JF10	tr|A8JF10|A8JF10_CHLRE Chlorophyll a-b binding protein, chloroplastic OS=Chlamydomonas reinhardtii GN=LHCA3 PE=3 SV=1	1.1.2.1	PS.lightreaction.photosystem I.LHC-I	(chl4|518157 : 523.0) no description available & (at1g61520 : 296.0) PSI type III chlorophyll a/b-binding protein (Lhca3*1); photosystem I light harvesting complex gene 3 (LHCA3); FUNCTIONS IN: chlorophyll binding; INVOLVED IN: photosynthesis, light harvesting, photosynthesis; LOCATED IN: light-harvesting complex, chloroplast thylakoid membrane, plastoglobule; EXPRESSED IN: 23 plant structures; E…	#N/A	25611700	24771400	13850400	35737500	12483500	17462500	0.862847	0.00758812	0.0761818	12999000	20590100	5187810	12597600	7101310	5476180	26761000	13689000	11695000	44642000	11796000	9101100	10488000	10218000	15862000	61140000	15671000	36520000	20373000	13067000	19397000	16859000	23350000	23565000	13451000	9367800	52455000	7322600	17992000	35782000	2376300	15900000	38748000	14211000	25911000
Q75VY6	tr|Q75VY6|Q75VY6_CHLRE Chlorophyll a-b binding protein, chloroplastic OS=Chlamydomonas reinhardtii GN=LhcI-5 PE=3 SV=1	1.1.2.1	PS.lightreaction.photosystem I.LHC-I	(chl4|514933 : 421.0) no description available & (at3g47470 : 206.0) Encodes a chlorophyll a/b-binding protein that is more similar to the PSI Cab proteins than the PSII cab proteins. The predicted protein is about 20 amino acids shorter than most known Cab proteins.; light-harvesting chlorophyll-protein complex I subunit A4 (LHCA4); FUNCTIONS IN: chlorophyll binding; INVOLVED IN: response to kar…	Cre06.g278213.t1.1	3611260	2181460	2602140	14291500	2018090	3952060	0.0118188	0.00126704	0.00981774	4089200	1344300	1211410	8429290	1123750	3994660	1279030	3411800	2863300	11879000	872923	1804020	1537300	1327690	2820200	1788290	4174500	1782650	1050250	3841300	2369380	3784050	1602010	6433900	1987670	934856	25565000	3293430	1043360	12566000	1427870	2295060	24115000	1446040	11000000
Q75VY7	tr|Q75VY7|Q75VY7_CHLRE Chlorophyll a-b binding protein, chloroplastic OS=Chlamydomonas reinhardtii GN=LhcI-4 PE=3 SV=1	1.1.2.1	PS.lightreaction.photosystem I.LHC-I	(chl4|523315 : 436.0) no description available & (at1g45474 : 214.0) Encodes a component of the light harvesting complex of photosystem I.; photosystem I light harvesting complex gene 5 (LHCA5); FUNCTIONS IN: pigment binding; INVOLVED IN: photosynthesis, light harvesting in photosystem I, photosynthesis; LOCATED IN: light-harvesting complex, chloroplast thylakoid membrane, photosystem I antenna c…	Cre06.g272650.t1.2	5484900	1956280	23598800	9708000	1936540	17777800	0.472177	3.9267e-11	0.0215175	3966930	396924	7081230	4173840	1437050	4053580	6184200	1640230	18572000	12010000	2227930	22987000	2572850	19385000	1552830	1828710	37546000	7703400	1581030	23037000	2886100	2503480	20066000	2357790	1385650	13731000	13423000	4834100	19454000	9671800	985699	19585000	14071000	1650160	21913000
A8III5	tr|A8III5|A8III5_CHLRE Photosystem II reaction center Psb28 protein OS=Chlamydomonas reinhardtii GN=PSB28 PE=3 SV=1	1.1.1.2	PS.lightreaction.photosystem II.PSII polypeptide subunits	(chl4|510035 : 275.0) no description available & (gnl|cdd|86473 : 156.0) no description available & (at4g28660 : 147.0) Similar to PsbW subunit of photosystem II.; photosystem II reaction center PSB28 protein (PSB28); FUNCTIONS IN: molecular_function unknown; INVOLVED IN: photosynthesis; LOCATED IN: chloroplast thylakoid membrane, photosystem II reaction center; EXPRESSED IN: 22 plant structures;…	Cre10.g440450.t1.2	7893620	7996240	7278930	6652820	7897340	8302430	0.914171	0.785277	0.52855	2790750	3868940	1856280	1125800	2854560	1265490	11917000	8424600	10794000	7340700	7317300	7204700	7135400	7191500	4889700	1921340	5420900	5508900	12236000	6911800	10570000	10082000	6150700	8469500	10356000	9442700	5540300	2912540	9165500	5647000	9017600	8778990	7452300	10663000	5921300
A8J3S9	tr|A8J3S9|A8J3S9_CHLRE PsbP-like protein OS=Chlamydomonas reinhardtii GN=PSBP2 PE=4 SV=1	1.1.1.2	PS.lightreaction.photosystem II.PSII polypeptide subunits	(chl4|516636 : 307.0) no description available & (at2g28605 : 113.0) Encodes a PsbP domain-OEC23 like protein localized in thylakoid (peripheral-lumenal side).; Photosystem II reaction center PsbP family protein; FUNCTIONS IN: calcium ion binding; INVOLVED IN: photosynthesis; LOCATED IN: thylakoid, chloroplast; EXPRESSED IN: 21 plant structures; EXPRESSED DURING: 13 growth stages; CONTAINS InterP…	#N/A	2851140	3659550	3890010	3091830	3418230	3547170	0.75834	0.172706	0.742868	984499	1118230	1398720	273364	1135870	550513	3381400	2651600	5296100	3517000	3616400	4661000	2758100	3516700	939934	5504150	4325900	2996600	2897700	4248900	3513800	3627900	1291480	3095500	1592640	3222000	3629400	5158370	3453400	3029200	3225000	3622900	2975700	3560400	3426800
A8HSH5	tr|A8HSH5|A8HSH5_CHLRE Predicted protein OS=Chlamydomonas reinhardtii GN=CHLREDRAFT_168536 PE=3 SV=1	21.2	redox.ascorbate and glutathione	(chl4|514356 : 192.0) no description available & (gnl|cdd|36326 : 128.0) no description available & (loc_os02g55060.2 : 99.0) no description available & (at2g24940 : 93.6) membrane-associated progesterone binding protein 2 (MAPR2); FUNCTIONS IN: heme binding; LOCATED IN: cellular_component unknown; EXPRESSED IN: male gametophyte, cultured cell, pollen tube; EXPRESSED DURING: L mature pollen stage…	Cre13.g571450.t2.1	1463400	3075460	4187320	1986600	4108860	5028640	0.1852	0.00141609	0.938441	806642	1159870	1848700	1188640	1052740	3218320	1548350	4946800	2039910	2855330	2984140	5953600	788091	5254200	1837160	2194000	5227700	770386	2038690	1643920	981049	3213700	5004600	4047500	3064400	10240000	2668810	2806230	6467100	1101250	5706000	1533710	1887440	4265700	6141100
A8JAX1	tr|A8JAX1|A8JAX1_CHLRE Superoxide dismutase OS=Chlamydomonas reinhardtii GN=MSD2 PE=2 SV=1	21.6	redox.dismutases and catalases	(chl4|515061 : 441.0) no description available & (gnl|cdd|30950 : 247.0) no description available & (gnl|cdd|36094 : 245.0) no description available & (at3g10920 : 239.0) manganese superoxide dismutase (MSD1); manganese superoxide dismutase 1 (MSD1); FUNCTIONS IN: superoxide dismutase activity, copper ion binding, metal ion binding; INVOLVED IN: response to zinc ion, response to salt stress, defe…	Cre13.g605150.t1.2	3659460	2182230	6848030	4265920	2706720	5497380	0.679755	2.053e-06	0.160957	1313410	1010580	980808	1439280	882036	2141620	1224920	3732770	7785600	4436300	1303780	8011900	3217530	5451700	4892200	2083730	7064900	4138200	1289190	6665000	4047600	2501680	6109100	4448800	2011120	7802200	5145800	3586950	5960400	1408930	2816180	6752800	5286700	1543490	5545300
A8ICK6	tr|A8ICK6|A8ICK6_CHLRE Thioredoxin dependent peroxidase OS=Chlamydomonas reinhardtii GN=PRX6 PE=4 SV=1	21.5	redox.peroxiredoxin	(chl4|509664 : 304.0) no description available & (gnl|cdd|48566 : 148.0) no description available & (at3g26060 : 144.0) encodes periredoxin Q which decomposes peroxides and plays a role in the protection of the photosynthetic apparatus; ATPRX Q; FUNCTIONS IN: peroxiredoxin activity, antioxidant activity; INVOLVED IN: cell redox homeostasis; LOCATED IN: chloroplast stromal thylakoid, chloroplast t…	Cre10.g422300.t1.2	1558560	2270380	3552790	1572990	2489920	5512100	0.0515007	4.02862e-07	0.060636	779275	723335	1194120	538715	1645910	958847	1984120	1517460	1142360	902967	1526340	4040300	1267500	3850700	2875600	3147000	3824000	1540970	2504780	4268800	780202	2656330	4190600	2209190	5601200	4779800	1804870	1721080	6937300	813798	1886540	6104100	1245620	1942480	4242400
A8J0Q8	tr|A8J0Q8|A8J0Q8_CHLRE Thioredoxin-related protein CITRX OS=Chlamydomonas reinhardtii GN=CITRX PE=4 SV=1	21.1	redox.thioredoxin	(chl4|519895 : 279.0) no description available & (at3g06730 : 93.6) Encodes a plastidial thioredoxin (TRX) isoform that defines a branch of plastidial TRXs lying between x- and y-type TRXs and thus was named TRX z. Possesses disulfide reductase activity in vitro. TRX z was previously named as Trx p (thioredoxin putative and plastidic) before its thioredoxin activity was confirmed (Meng et al., PN…	Cre02.g142800.t1.2	4701790	8236880	13368900	9913920	11113500	13813000	0.0126393	0.000138535	0.191826	2995400	4727130	2916540	1793240	3796760	1945630	2189670	11060000	9050200	7899200	6151700	17966000	2255800	12388000	2014700	14794000	13607000	8543300	6520700	12701000	5308100	2657990	14501000	9703400	14406000	12836000	7822500	5768020	15750000	10868000	11394000	16522000	11968000	15403000	13646000
Q84XS0	tr|Q84XS0|Q84XS0_CHLRE Thioredoxin o OS=Chlamydomonas reinhardtii GN=TRXo PE=2 SV=1	21.1	redox.thioredoxin	(chl4|522734 : 285.0) no description available & (gnl|cdd|36125 : 113.0) no description available & (gnl|cdd|84504 : 102.0) no description available & (at5g39950 : 95.9) encodes a cytosolic thioredoxin that reduces disulfide bridges of target proteins by the reversible formation of a disulfide bridge between two neighboring Cys residues present in the active site. Thioredoxins have been found to …	Cre05.g248500.t1.2	7418640	8692260	12177800	9256600	8359900	8802250	0.466811	0.110873	0.072377	1563630	4211690	3059450	1052180	924955	3673150	6297200	9376700	7315900	6802200	11632000	13704000	6562900	13208000	6040700	1428080	13370000	9217790	9405500	15712000	9591010	11619000	9756900	9985500	10066000	9511400	7875300	8125200	9523100	8442700	7264500	10159000	9855400	8086300	12922000
A8I074	tr|A8I074|A8I074_CHLRE Small nuclear ribonucleoprotein Sm D2 OS=Chlamydomonas reinhardtii GN=SMP4 PE=4 SV=1	27.1	RNA.processing	(chl4|510311 : 190.0) no description available & (gnl|cdd|29707 : 155.0) no description available & (loc_os05g24970.2 : 154.0) no description available & (at3g62840 : 150.0) Small nuclear ribonucleoprotein family protein; CONTAINS InterPro DOMAIN/s: Like-Sm ribonucleoprotein (LSM) domain (InterPro:IPR001163), Like-Sm ribonucleoprotein (LSM) domain, eukaryotic/archaea-type (InterPro:IPR006649), Li…	Cre10.g453450.t1.2	3254450	3597440	3480730	4154220	4510530	3607710	0.0236832	0.265855	0.412198	886239	1491040	457810	391838	633490	703126	2745100	5170100	3401600	3576500	4324800	4313800	2994000	2906500	1952130	1198700	3481800	4496000	3390200	3362000	3763000	3903400	3418700	4812900	4647000	3485000	4132300	3332280	4215900	3883300	4505000	3235600	3689600	5200600	4178200
A8I9S6	tr|A8I9S6|A8I9S6_CHLRE Spliceosome component, nuclear pre-mRNA splicing factor OS=Chlamydomonas reinhardtii GN=PRP19 PE=4 SV=1	27.1.1	RNA.processing.splicing	(chl4|518405 : 942.0) no description available & (gnl|cdd|35510 : 457.0) no description available & (loc_os10g32880.2 : 454.0) no description available & (at2g33340 : 438.0) Encodes MAC3B, a U-box proteins with homology to the yeast and human E3 ubiquitin ligase Prp19. Associated with the MOS4-Associated Complex (MAC). Involved in plant innate immunity.; MOS4-associated complex 3B (MAC3B); FUNCTI…	#N/A	2685930	1577640	3066180	2266550	2528690	2262520	0.574579	0.1911	0.021161	585368	781772	1146580	454823	703361	552844	3640600	1883500	4810600	2294500	2253400	3467400	2763900	3804300	2886100	272550	2087000	2617800	2002900	1952700	1912700	1475830	2275100	2414100	2300200	3146400	2286700	3861840	2134800	1624670	2531180	2578120	1865850	1865030	1623000
A8J4I2	tr|A8J4I2|A8J4I2_CHLRE SR protein factor OS=Chlamydomonas reinhardtii GN=RSZ22 PE=4 SV=1	27.1.1	RNA.processing.splicing	(chl4|526257 : 162.0) no description available & (loc_os02g54770.2 : 87.4) no description available & (at2g24590 : 85.9) RNA recognition motif and CCHC-type zinc finger domains containing protein; FUNCTIONS IN: zinc ion binding, nucleotide binding, nucleic acid binding; INVOLVED IN: RNA splicing; LOCATED IN: nucleolus; EXPRESSED IN: 25 plant structures; EXPRESSED DURING: 13 growth stages; CONTAIN…	Cre09.g408200.t1.2	8547600	6126320	13153700	6996560	4512520	6285840	0.0263681	0.0713995	0.264633	5883400	4081860	2983100	5897420	2724930	4038230	2378280	1560660	16943000	10339000	6818000	12694000	14020000	15666000	15399000	2344170	8959400	7991100	9029800	13857000	1158180	10879000	10803000	6848300	6186400	10209000	17045000	1885660	10259000	2049360	2273520	985889	10165000	6869500	8026100
A8HTH0	tr|A8HTH0|A8HTH0_CHLRE Subunit of the ESCRT-III complex OS=Chlamydomonas reinhardtii GN=VPS60 PE=3 SV=1	27.3.71	RNA.regulation of transcription.SNF7	(chl4|514492 : 213.0) no description available & (at5g04850 : 137.0) VPS60.2; CONTAINS InterPro DOMAIN/s: Snf7 (InterPro:IPR005024); BEST Arabidopsis thaliana protein match is: SNF7 family protein (TAIR:AT3G10640.1). & (gnl|cdd|36868 : 135.0) no description available & (loc_os05g01250.1 : 124.0) no description available (original description: Subunit of the ESCRT-III complex OS=Chlamydomonas rein…	#N/A	1525420	2137410	2843130	2568370	2420030	11659500	0.0050791	0.000707168	0.00636882	452530	1052100	1569450	1028560	1178520	7548590	1200850	1636110	830256	1722960	1598380	2029900	900897	2825200	2173800	1681590	5273600	1398400	4016580	3947100	1755630	1754380	2152710	2703310	2978100	12158000	2801960	4358380	4900000	3106510	1428790	23023000	4025820	1147570	18084000
A8IRR6	tr|A8IRR6|A8IRR6_CHLRE Subunit of the ESCRT-III complex OS=Chlamydomonas reinhardtii GN=VPS46 PE=3 SV=1	27.3.71	RNA.regulation of transcription.SNF7	(chl4|521248 : 254.0) no description available & (gnl|cdd|38442 : 187.0) no description available & (at1g73030 : 159.0) Encodes an ESCRT-related protein: CHMP1A/AT1G73030; CHMP1B/AT1G17730. CHMP1A and B mediate multivesicular body sorting of auxin carriers and are required for plant development. ESCRT: Endosomal Sorting Complexes Required For Transport machinery; CHMP: Charged Multivesicular Body…	Cre03.g188500.t1.2	1909170	1836390	3603830	2003480	2507660	8658900	0.0132964	4.82455e-05	0.0157487	972127	843349	1374690	736869	1689630	4431140	2911720	951901	1829300	2570580	1080300	4112500	809587	3252700	2832800	2986570	3077100	927123	1926980	5968500	1403200	2236180	3382900	2051700	2187700	8235900	3319500	5853270	10364000	1940380	2437700	16372000	1454140	1655710	7582900
A8IBU6	tr|A8IBU6|A8IBU6_CHLRE Nuclear ribonucleoprotein OS=Chlamydomonas reinhardtii GN=CHLREDRAFT_181880 PE=4 SV=1	27.4	RNA.RNA binding	(chl4|509786 : 342.0) no description available & (gnl|cdd|39406 : 98.6) no description available & (at5g55550 : 91.3) RNA-binding (RRM/RBD/RNP motifs) family protein; FUNCTIONS IN: RNA binding, nucleotide binding, nucleic acid binding; EXPRESSED IN: 23 plant structures; EXPRESSED DURING: 15 growth stages; CONTAINS InterPro DOMAIN/s: RNA recognition motif, RNP-1 (InterPro:IPR000504), Nucleotide-bi…	Cre10.g428200.t1.2	12730800	16640800	16365800	11083800	12400700	15290300	0.152135	0.116661	0.67551	4089760	6216450	4349520	2319520	4715580	4829990	15811000	12849000	12007000	6306600	11940000	23689000	18017000	15642000	11061000	27335000	15516000	11569000	16350000	18813000	13620000	14730000	12528000	14075000	14968000	20087000	12157000	6837760	14694000	7040600	10011000	21401000	10599000	13751000	15333000
A8IIL8	tr|A8IIL8|A8IIL8_CHLRE RNA binding protein OS=Chlamydomonas reinhardtii GN=CGL28 PE=4 SV=1	27.4	RNA.RNA binding	(chl4|510019 : 596.0) no description available & (at1g32790 : 232.0) RNA-binding protein, putative, similar to RNA-binding protein GB:CAB40027 GI:4539439 from (Arabidopsis thaliana).Member of a family of PAB2 binding domain proteins.; CTC-interacting domain 11 (CID11); FUNCTIONS IN: RNA binding, nucleotide binding, nucleic acid binding; INVOLVED IN: biological_process unknown; EXPRESSED IN: 22 pl…	Cre10.g439700.t1.2	2073610	2194990	2176100	2086190	2705720	2145340	0.587339	0.552278	0.73142	670184	600116	669655	539101	1475300	1019320	1771500	2223450	1681540	2072500	2199640	3326270	3179500	2481620	1114970	2129760	1447490	2164300	1364000	1951550	2138900	3058080	2168110	1095040	2756850	2557350	2290900	4735620	982080	2045000	2213380	2285040	2658530	4016130	1333890
A8IY85	tr|A8IY85|A8IY85_CHLRE 1-deoxy-D-xylulose 5-phosphate reductoisomerase OS=Chlamydomonas reinhardtii GN=DXR1 PE=3 SV=1	16.1.1.2	secondary metabolism.isoprenoids.non-mevalonate pathway.DXR	(chl4|513815 : 778.0) no description available & (at5g62790 : 487.0) 1-Deoxy-d-xylulose 5-phosphate reductoisomerase (DXR) catalyzes the first committed step of the 2-C-methyl-d-erythritol 4-phosphate pathway for isoprenoid biosynthesis. In Arabidopsis, DXR is encoded by a single-copy gene. Arabidopsis DXR is targeted to plastids and localizes into chloroplasts of leaf cells. DXR knockout or stro…	#N/A	2928750	2385990	1669750	3353130	2174580	2295550	0.484002	0.0593105	0.682006	682398	2440370	626308	537644	1298930	693279	3203470	1916600	1356620	1654650	375797	1970860	2920500	1384370	2892200	6628850	2812400	3247200	1459690	1366060	3654500	1549000	1128200	3736600	2241800	1280520	3174400	4257810	1899800	2931400	2704140	2916750	3433300	1076620	2766470
A8JHU6	tr|A8JHU6|A8JHU6_CHLRE Geranylgeranyl diphosphate synthase OS=Chlamydomonas reinhardtii GN=GGPS PE=3 SV=1	16.1.1.10	secondary metabolism.isoprenoids.non-mevalonate pathway.geranylgeranyl pyrophosphate synthase	(chl4|512501 : 611.0) no description available & (q94id7|ggpps_hevbr : 370.0) Geranylgeranyl pyrophosphate synthetase, chloroplast precursor (GGPP synthetase) [Includes: Dimethylallyltranstransferase (EC 2.5.1.1); Geranyltranstransferase (EC 2.5.1.10); Farnesyltranstransferase (EC 2.5.1.29)] - Hevea brasiliensis & (at4g36810 : 369.0) Encodes a protein with geranylgeranyl pyrophosphate synthase ac…	Cre12.g484200.t1.2	3979640	3620950	4811270	4029660	4851890	6577010	0.164112	0.114517	0.57945	880900	2376710	1533780	2008610	2378250	2610480	4060300	6334300	5181800	3945500	6054700	4940600	4629400	3255100	2575940	2024140	4026300	5117400	2324000	3877800	3549300	1367590	7586000	4858800	7300500	7211800	2049580	2245500	7592200	3893900	2061030	8573100	4857800	7168000	8449700
A8IXH4	tr|A8IXH4|A8IXH4_CHLRE EF-Hand domain-containing thioredoxin OS=Chlamydomonas reinhardtii GN=CHLREDRAFT_205510 PE=1 SV=1	30.3	signalling.calcium	(chl4|521560 : 629.0) no description available & (gnl|cdd|35250 : 86.2) no description available & (at1g24620 : 84.0) EF hand calcium-binding protein family; FUNCTIONS IN: calcium ion binding; INVOLVED IN: response to cold; LOCATED IN: nucleus, cytoplasm; EXPRESSED IN: 7 plant structures; EXPRESSED DURING: L mature pollen stage, M germinated pollen stage, 4 anthesis, petal differentiation and exp…	#N/A	8019000	7237940	5254820	6954620	5895380	5810670	0.211922	0.0063177	0.213217	394418	1175460	1989820	1363770	1548310	1218050	8158200	5316400	6612600	7489000	7150300	1653800	8629600	4873600	8145700	8241500	6315600	7965400	7344500	4920200	7726100	8137000	7153100	5793000	6494400	4387600	8108300	3089200	5866000	7146500	5828000	5538300	8986000	6092700	5463200
A8J4Z8	tr|A8J4Z8|A8J4Z8_CHLRE Carbonic anhydrase 3 OS=Chlamydomonas reinhardtii GN=CAH3 PE=4 SV=1	8.3	TCA / org transformation.carbonic anhydrases	(chl4|526413 : 578.0) no description available & (gnl|cdd|28766 : 222.0) no description available & (gnl|cdd|35603 : 149.0) no description available & (ipr001148 : 131.88223) Carbonic anhydrase, alpha-class, catalytic domain & (at1g08080 : 112.0) alpha carbonic anhydrase 7 (ACA7); FUNCTIONS IN: carbonate dehydratase activity, zinc ion binding; INVOLVED IN: one-carbon metabolic process; LOCATED IN…	#N/A	12820300	13754300	12909300	12304000	11713000	7318050	0.00574617	0.0452549	0.0723571	2238070	4870250	1057340	2197120	1087260	3143150	15187000	13656000	12410000	12407000	12044000	13964000	10548000	11289000	10103000	20948000	12481000	13310000	7477500	14046000	15367000	14646000	13266000	10438000	9729900	7038200	12297000	12935000	9033800	10679000	11831000	7625800	13902000	11484000	10286000
A8IWK9	tr|A8IWK9|A8IWK9_CHLRE Pyruvate dehydrogenase E1 beta subunit OS=Chlamydomonas reinhardtii GN=PDH2 PE=4 SV=1	8.1.1.1	TCA / org transformation.TCA.pyruvate DH.E1	(chl4|521374 : 588.0) no description available & (gnl|cdd|79356 : 466.0) no description available & (at1g30120 : 418.0) Encodes a putative plastid pyruvate dehydrogenase E1 beta subunit that is distinct from the mitochondrial pyruvate dehydrogenase E1 beta subunit.; pyruvate dehydrogenase E1 beta (PDH-E1 BETA); FUNCTIONS IN: pyruvate dehydrogenase (acetyl-transferring) activity; INVOLVED IN: fatt…	#N/A	5700900	6262880	3628220	4347480	4001270	4383570	0.176983	0.335441	0.164707	1295950	4237110	1746570	622338	1069680	614758	5952100	2816400	4902500	5426000	3975500	5710500	4816400	1516490	8057800	13530000	3155500	5636900	4898100	4710500	4316200	6094400	1773850	3444100	4563900	4176700	4390900	5524500	4235900	4310100	3823200	3673400	4524900	2279400	5152000
A8JCF6	tr|A8JCF6|A8JCF6_CHLRE Mitochondrial pyruvate dehydrogenase complex, E1 component, alpha subunit OS=Chlamydomonas reinhardtii GN=PDC1 PE=4 SV=1	8.1.1.1	TCA / org transformation.TCA.pyruvate DH.E1	(chl4|524721 : 262.0) no description available & (gnl|cdd|35446 : 166.0) no description available & (at1g24180 : 131.0) Arabidopsis thaliana pyruvate dehydrogenase E1a-like subunit. 81% identical to a previously characterized Arabidopsis mitochondrial PDH E1a-subunit, At1g59900; IAA-CONJUGATE-RESISTANT 4 (IAR4); FUNCTIONS IN: cobalt ion binding, pyruvate dehydrogenase (acetyl-transferring) activi…	#N/A	2730740	2071110	3574510	2689810	2988810	3354770	0.471822	0.0110517	0.145953	402424	713741	1136230	605596	764946	403841	2919520	2520500	2168560	3124300	2222730	5551800	2914800	3110500	2977600	2925510	3741000	2149900	1452160	3817200	2298300	1234650	3058000	3736300	2793900	3264300	3073100	4214090	3264000	2545750	2623360	3891100	2214800	3086200	3573200
A8HMQ3	tr|A8HMQ3|A8HMQ3_CHLRE 3,8-divinyl protochlorophyllide a 8-vinyl reductase OS=Chlamydomonas reinhardtii GN=DVR1 PE=4 SV=1	19.13	tetrapyrrole synthesis.divinyl chlorophyllide-a 8-vinyl-reductase	(chl4|511498 : 742.0) no description available & (at5g18660 : 419.0) Encodes a protein with 3,8-divinyl protochlorophyllide a 8-vinyl reductase activity. Mutants accumulate divinyl chlorophyll rather than monovinyl chlorophyll.; PALE-GREEN AND CHLOROPHYLL B REDUCED 2 (PCB2); FUNCTIONS IN: 3,8-divinyl protochlorophyllide a 8-vinyl reductase activity; INVOLVED IN: chlorophyll biosynthetic process; …	Cre01.g042800.t1.2	4276780	2429450	2795320	4300250	2398060	2687090	0.861108	0.00565162	0.988806	507962	1425260	2113650	599356	1031890	1788230	4854200	1747850	1677630	4090000	1129940	3105700	4422400	820777	4780300	1326950	692603	3987700	3936900	4628400	3526100	4005600	5846800	4162400	1529460	4604100	5129800	4282140	1597400	3934300	2648180	749205	3553100	1839720	2292470
A8JH48	tr|A8JH48|A8JH48_CHLRE 3-phosphoshikimate 1-carboxyvinyltransferase OS=Chlamydomonas reinhardtii GN=SHKG1 PE=3 SV=1	13.1.6.1.6	amino acid metabolism.synthesis.aromatic aa.chorismate.5-enolpyruvylshikimate-3-phosphate synthase	(chl4|521092 : 795.0) no description available & (at2g45300 : 472.0) encodes 3-phosphoshikimate 1-carboxyvinyltransferase / 5-enolpyruvylshikimate-3-phosphate / EPSP synthase involved in chorismate biosynthesis; RNA 3-terminal phosphate cyclase/enolpyruvate transferase, alpha/beta; FUNCTIONS IN: 3-phosphoshikimate 1-carboxyvinyltransferase activity; INVOLVED IN: glyphosate metabolic process, chor…	Cre03.g181300.t1.2	3743580	2014060	2942510	3508000	2464350	2838150	0.972611	0.0582523	0.802318	1084640	1379580	1120900	1258370	1461100	1504960	1749370	1566110	1041470	3644800	1917140	2143880	3520000	3403000	4618000	4401800	3389000	4321300	1050630	3761200	4608000	1134620	3916500	4907900	4120600	3097130	3622500	3187190	1156490	3859000	3911100	2536130	3704300	1721420	4868600
A8I5J8	tr|A8I5J8|A8I5J8_CHLRE Branched-chain-amino-acid aminotransferase OS=Chlamydomonas reinhardtii GN=BCA2 PE=3 SV=1	13.1.4.1.4	amino acid metabolism.synthesis.branched chain group.common.branched-chain amino acid aminotransferase	(chl4|522677 : 595.0) no description available & (gnl|cdd|36193 : 302.0) no description available & (loc_os03g01600.1 : 291.0) no description available & (at1g10070 : 281.0) Encodes a chloroplast branched-chain amino acid aminotransferase. Complements the yeast leu/iso-leu/val auxotrophy mutant.; branched-chain amino acid transaminase 2 (BCAT-2); FUNCTIONS IN: branched-chain-amino-acid transamina…	#N/A	6233160	7890830	6024220	6470230	9098550	6000620	0.402704	0.00653007	0.712208	496647	3290980	1792110	598532	2323430	1684910	5980300	9408700	4000000	5820300	9416000	8904200	6434700	4442400	7119200	2020350	5896400	5817000	8963700	5825200	6227500	9645400	7077100	5463600	12174000	6689500	7240100	5336500	5574800	6304600	10400000	8148900	6358200	8876400	6088500
A8J3F9	tr|A8J3F9|A8J3F9_CHLRE GDP-D-mannose pyrophosphorylase OS=Chlamydomonas reinhardtii GN=GMP1 PE=4 SV=1	10.1.1.1	cell wall.precursor synthesis.NDP sugar pyrophosphorylase.GDP mannose	(chl4|516497 : 749.0) no description available & (loc_os08g13930.2 : 514.0) no description available & (at2g39770 : 508.0) Encodes a GDP-mannose pyrophosphorylase/ mannose-1-pyrophosphatase. This enzyme provides GDP-mannose, which is used for cell wall carbohydrate biosynthesis and protein glycosylation as well as for ascorbate (vitamin C) biosynthesis. Mutations in this gene confer hypersensitiv…	Cre16.g672800.t1.2	3686470	2585350	2671130	3322850	2425870	2624790	0.459806	0.0147485	0.893494	538914	1110730	716758	425246	1111820	945764	3889300	1684400	3151400	3777900	3252400	1764800	3419900	2613000	4291100	3396200	2463000	3989200	3491500	2233000	2751400	1102250	3801600	3343500	1149400	3319300	3931800	3580520	1932000	3267400	1286370	1772340	2894000	2138790	3095200
A8HN48	tr|A8HN48|A8HN48_CHLRE Peptidyl-prolyl cis-trans isomerase, cyclophilin-type OS=Chlamydomonas reinhardtii GN=CYN40 PE=4 SV=1	31.3.1	cell.cycle.peptidylprolyl isomerase	(chl4|511605 : 580.0) no description available & (gnl|cdd|35766 : 392.0) no description available & (gnl|cdd|29397 : 298.0) no description available & (loc_os06g11320.2 : 296.0) no description available & (at2g15790 : 278.0) SQN encodes the Arabidopsis homolog of cyclophilin 40 (CyP40). It is specifically required for the vegetative but not the reproductive maturation of the shoot.; SQUINT (SQN);…	Cre01.g047700.t1.2	2181390	1558050	3429630	1852890	2921820	3770240	0.265556	0.00244844	0.180792	1158510	518919	690479	840221	1372830	1406900	1795950	1255790	3295200	1335610	1836940	4715800	1850780	3005400	3170240	2237030	3402500	952029	889628	3457300	3983700	1570870	2701600	1349600	3453080	4330500	2459350	4691980	5654100	570564	3155960	4417200	2937340	2163480	2956200
A8IPC9	tr|A8IPC9|A8IPC9_CHLRE Riboflavin synthase OS=Chlamydomonas reinhardtii GN=RFS1 PE=4 SV=1	18.3.2	Co-factor and vitamine metabolism.riboflavin.riboflavin synthase	(chl4|523820 : 409.0) no description available & (gnl|cdd|84418 : 266.0) no description available & (gnl|cdd|38520 : 131.0) no description available & (at2g20690 : 106.0) A synthetic gene encoding the catalytic domain of the Arabidopsis thaliana gene At2g20690 was recombinant expressed in E. coli demonstrating the molecular function of riboflavin synthase.; lumazine-binding family protein; FUNCTI…	Cre06.g296600.t1.2	4180760	3508860	2147250	3524300	2768420	1603750	0.116129	0.000946716	0.976596	1062300	987387	1506870	1325260	1206930	599912	4533800	4816300	3874810	4747000	2144390	1377620	4820200	948098	4067000	3090490	1519020	2092370	3888900	913760	4824200	3604200	4250200	3836400	1217860	904196	4047900	2760220	1126090	4265000	2587170	2508130	3226400	1753100	1657890
A8J841_CHLREHydroxymethylpyrimidinephosphatesynthaseOS=ChlamydomonasreinhardtiiGN=THICb	tr|A8J841|A8J841_CHLRE Hydroxymethylpyrimidine phosphate synthase OS=Chlamydomonas reinhardtii GN=THICb|THICa PE=3 SV=1	18.2	Co-factor and vitamine metabolism.thiamine	(ipr002817 : 1500.0) Thiamine biosynthesis protein ThiC & (chl4|522572 : 1182.0) no description available & (loc_os03g47610.8 : 761.0) no description available & (at2g29630 : 760.0) thiaminC (THIC); CONTAINS InterPro DOMAIN/s: Thiamine biosynthesis protein ThiC (InterPro:IPR002817). & (gnl|cdd|82913 : 743.0) no description available (original description: Hydroxymethylpyrimidine phosphate synthas…	#N/A	2029680	2292110	1358340	1888470	2959520	3373760	0.021587	0.298735	0.0567956	360674	759249	167721	490257	2178830	953969	2477400	2293300	1577380	2501800	1193880	1506990	1904470	1152350	1779000	2820330	1254000	1740200	2002540	1418000	1775200	3150520	1241300	1717160	1212610	2158600	1673300	6986470	3707700	2826580	3707600	3096130	1975940	1210530	2691500
A8HWM8;A8HWF6;A8JJE0;A8IR81;A8HSB5;Q42680	tr|A8HWM8|A8HWM8_CHLRE Histone H2A OS=Chlamydomonas reinhardtii GN=HTA11 PE=3 SV=1;tr|A8HWF6|A8HWF6_CHLRE Histone H2A OS=Chlamydomonas reinhardtii GN=HTA10 PE=3 SV=1;tr|A8JJE0|A8JJE0_CHLRE Histone H2A (Fragment) OS=Chlamydomonas reinhardtii GN=HTA25 PE=3 S	28.1.3.2.1	DNA.synthesis/chromatin structure.histone.core.H2A	(chl4|523184 : 212.0) no description available & (p50567|h2a_chlre : 201.0) Histone H2A - Chlamydomonas reinhardtii & (at1g51060 : 174.0) Encodes HTA10, a histone H2A protein.; histone H2A 10 (HTA10); FUNCTIONS IN: DNA binding; INVOLVED IN: nucleosome assembly; LOCATED IN: nucleolus, cell wall; EXPRESSED IN: 24 plant structures; EXPRESSED DURING: 15 growth stages; CONTAINS InterPro DOMAIN/s: Hist…	#N/A	1292120	2029840	16946000	1588290	2490990	15977000	0.611162	5.56376e-18	0.59924	359530	802626	3111150	625699	1178810	3349170	1427420	1792940	20249000	1834480	2285550	13120000	1110990	19364000	1218790	2345620	18856000	759487	2934850	16792000	1401540	790254	13295000	1174090	2188190	14720000	2334690	3985200	11520000	2387650	1265790	18717000	1188870	3941530	16118000
A8JJE1;A8JJH1;A8JIN9;A8HVA3;A8HSB0;A8JK47;A8JK38;A8JK91;A8J9L9	tr|A8JJE1|A8JJE1_CHLRE Histone H4 (Fragment) OS=Chlamydomonas reinhardtii GN=HFO25 PE=3 SV=1;tr|A8JJH1|A8JJH1_CHLRE Histone H4 (Fragment) OS=Chlamydomonas reinhardtii GN=HFO26 PE=3 SV=1;tr|A8JIN9|A8JIN9_CHLRE Histone H4 OS=Chlamydomonas reinhardtii GN=HFO4	28.1.3.2.4	DNA.synthesis/chromatin structure.histone.core.H4	(gnl|cdd|38677 : 134.0) no description available & (p50566|h4_chlre : 116.0) Histone H4 - Chlamydomonas reinhardtii & (chl4|523403 : 116.0) no description available & (at5g59970 : 114.0) Histone superfamily protein; FUNCTIONS IN: DNA binding; INVOLVED IN: nucleosome assembly; LOCATED IN: vacuole; CONTAINS InterPro DOMAIN/s: Histone H4, conserved site (InterPro:IPR019809), Histone-fold (InterPro:I…	#N/A	23357500	11249800	14755800	21712700	10112100	15145000	0.473348	2.44654e-06	0.829661	5674450	5115530	3128700	2129560	4672280	5271980	18678000	10313000	19651000	21706000	13434000	15880000	20523000	10982000	34471000	2731190	11825000	21173000	14992000	14528000	23594000	14779000	15669000	21510000	10405000	14999000	23680000	3152610	10116000	24679000	8593100	25095000	21096000	10069000	14288000
A8J244	tr|A8J244|A8J244_CHLRE Isocitrate lyase OS=Chlamydomonas reinhardtii GN=ICL1 PE=4 SV=1	6.9	gluconeogenesis / glyoxylate cycle.isocitrate lyase	(ipr015813 : 1500.0) Pyruvate/Phosphoenolpyruvate kinase & (chl4|523531 : 822.0) no description available & (gnl|cdd|32406 : 600.0) no description available & (gnl|cdd|36474 : 223.0) no description available & (p49296|acea_cucsa : 154.0) Isocitrate lyase (EC 4.1.3.1) (Isocitrase) (Isocitratase) (ICL) - Cucumis sativus (Cucumber) & (loc_os07g34520.1 : 149.0) no description available & (at3g21720 :…	Cre06.g282800.t1.2	2386170	2152490	1622500	1453950	1753790	4205900	0.328708	0.106654	0.0039805	1279730	561929	428690	656043	529632	2534060	3196620	2133410	1800300	4135390	2422110	1844520	2937200	1172420	1836510	2076350	2189160	1647300	2829810	1063500	563997	1300760	1665100	2550490	1926840	3563400	1083650	1875010	3841900	1400090	949074	1638850	1814300	1545360	9072700
A8JCY4	tr|A8JCY4|A8JCY4_CHLRE Fructose-bisphosphate aldolase OS=Chlamydomonas reinhardtii GN=FBA1 PE=3 SV=1	4.3.10	glycolysis.unclear/dually targeted.aldolase	(ipr013785 : 1500.0) Aldolase-type TIM barrel & (chl4|510743 : 729.0) no description available & (gnl|cdd|84661 : 492.0) no description available & (gnl|cdd|36770 : 442.0) no description available & (at3g52930 : 385.0) Aldolase superfamily protein; FUNCTIONS IN: copper ion binding; INVOLVED IN: response to cadmium ion, response to karrikin, response to salt stress, pentose-phosphate shunt; LOCATE…	#N/A	10859000	11394700	12965500	9817930	11001700	14021300	0.879198	0.0291481	0.65257	1332360	5585540	3168120	1721890	1661730	1928550	12012000	11975000	16997000	10420000	13069000	16605000	9141300	12419000	9558500	17212000	11811000	12181000	12614000	10766000	11841000	2103560	9195000	9484900	9077900	13225000	13114000	10165000	13522000	8605800	10314000	13677000	9180600	10382000	12407000
A8JHU1	tr|A8JHU1|A8JHU1_CHLRE Acetyl-coa carboxylase beta-carboxyltransferase subunit of plastidic multimeric ACCase (Fragment) OS=Chlamydomonas reinhardtii GN=CHLREDRAFT_133238 PE=3 SV=1	11.1.1.2.2	lipid metabolism.FA synthesis and FA elongation.Acetyl CoA Carboxylation.heteromeric Complex.beta Carboxyltransferase	(chl4|512497 : 700.0) no description available & (p56293|accd_chlvu : 473.0) Acetyl-coenzyme A carboxylase carboxyl transferase subunit beta (EC 6.4.1.2) (ACCase beta chain) - Chlorella vulgaris (Green alga) & (gnl|cdd|81680 : 408.0) no description available & (atcg00500 : 322.0) Encodes the carboxytransferase beta subunit of the Acetyl-CoA carboxylase (ACCase) complex in plastids. This complex c…	#N/A	10117200	5231820	8650870	7009730	3082390	8956950	0.0857169	0.000968507	0.36682	2853680	4902100	3231940	2247590	2180790	2246560	8302400	2169620	2487800	9384200	1052550	10753000	8725100	10634000	15604000	1906210	9832100	10694000	9422700	10530000	7993300	11608000	7668300	7734600	2605820	8222700	7631100	5052520	12506000	2489280	1371360	6316000	7839200	972339	8198690
A8HMA8	tr|A8HMA8|A8HMA8_CHLRE Acetyl-coa biotin carboxyl carrier OS=Chlamydomonas reinhardtii GN=BCC2 PE=4 SV=1	11.1.1.2.3	lipid metabolism.FA synthesis and FA elongation.Acetyl CoA Carboxylation.heteromeric Complex.Biotin Carboxyl Carrier Protein	(chl4|511392 : 282.0) no description available & (at3g15690 : 81.3) Single hybrid motif superfamily protein; LOCATED IN: chloroplast; EXPRESSED IN: 22 plant structures; EXPRESSED DURING: 13 growth stages; CONTAINS InterPro DOMAIN/s: Single hybrid motif (InterPro:IPR011053), Biotin/lipoyl attachment (InterPro:IPR000089); BEST Arabidopsis thaliana protein match is: Single hybrid motif superfamily p…	#N/A	63340500	106379000	42135000	66096300	66976500	44409800	0.244064	0.000804174	0.0623387	9625500	58877000	5102540	9649170	11604000	4281770	70296000	75029000	43023000	64024000	74856000	33272000	77062000	47894000	49404000	210530000	39650000	61102000	75989000	44013000	58155000	95492000	44958000	81138000	66657000	48722000	57203000	74389000	45175000	74990000	51177000	40559000	59661000	54756000	40132000
A8HRV2	tr|A8HRV2|A8HRV2_CHLRE Predicted protein (Fragment) OS=Chlamydomonas reinhardtii GN=CHLREDRAFT_113915 PE=4 SV=1	11.1.9	lipid metabolism.FA synthesis and FA elongation.long chain fatty acid CoA ligase	(chl4|514257 : 840.0) no description available & (gnl|cdd|36470 : 453.0) no description available & (at4g11030 : 438.0) AMP-dependent synthetase and ligase family protein; FUNCTIONS IN: catalytic activity; INVOLVED IN: fatty acid biosynthetic process; EXPRESSED IN: 7 plant structures; EXPRESSED DURING: LP.04 four leaves visible, 4 anthesis, petal differentiation and expansion stage; CONTAINS Inte…	#N/A	2735400	2419970	1881410	2198050	3059450	1681700	0.936604	0.0796367	0.392135	769620	617053	683709	497841	2124120	344765	2043180	2037870	1103880	2997000	1884720	2402100	3100000	2870300	3990000	2598630	1279370	2123300	3416120	2053900	2158900	2162500	1578920	2321000	6529810	2088910	2328300	4730010	1367040	1596100	1647800	1221930	2030300	2609180	1649310
Q948T5	tr|Q948T5|Q948T5_CHLRE Phosphoglycolate phosphatase OS=Chlamydomonas reinhardtii GN=Pgp1 PE=2 SV=1	3.99	minor CHO metabolism.misc	(chl4|520827 : 592.0) no description available & (at5g36700 : 403.0) 2-phosphoglycolate phosphatase 1 (PGLP1); FUNCTIONS IN: phosphoglycolate phosphatase activity; INVOLVED IN: metabolic process; EXPRESSED IN: 7 plant structures; CONTAINS InterPro DOMAIN/s: HAD-superfamily hydrolase, subfamily IIA (InterPro:IPR006357), 2-phosphoglycolate phosphatase, eukaryotic (InterPro:IPR006349); BEST Arabidop…	#N/A	7598320	6787200	5390750	6954070	5924280	2770300	0.00707065	1.55984e-05	0.18202	1465260	2375970	554209	937040	1038360	1519450	7234900	7264100	6031400	5595500	7510800	6029000	8761690	4658300	9695910	2691720	5405000	7618900	7576500	5220100	6683000	8892900	5000700	6476100	5721100	1605840	8739100	7668390	4710200	6900500	5409500	4574200	6056900	4999600	2705830
A8IN92	tr|A8IN92|A8IN92_CHLRE Mitochondrial cytochrome c oxidase subunit OS=Chlamydomonas reinhardtii GN=COX12 PE=4 SV=1	9.7	mitochondrial electron transport / ATP synthesis.cytochrome c oxidase	(chl4|523980 : 216.0) no description available & (gnl|cdd|58650 : 102.0) no description available & (gnl|cdd|38267 : 89.7) no description available & (loc_os07g42910.1 : 84.7) no description available & (at1g22450 : 83.2) subunit 6b of cytochrome c oxidase; cytochrome C oxidase 6B (COX6B); FUNCTIONS IN: cytochrome-c oxidase activity, copper ion binding; INVOLVED IN: oxidation reduction, response …	Cre06.g304350.t1.2	36509500	96389600	34228000	38092800	62882800	32921800	0.0820778	2.48746e-08	0.0107767	7226090	33503600	9737030	4070000	9524280	5124270	34155000	74508000	19334000	31150000	87794000	43048000	49198000	28496000	29800000	155550000	34856000	34271000	78445000	46090000	40483000	85651000	33544000	31774000	78679000	28429000	41595000	60193000	34009000	42953000	51720000	42056000	37623000	58439000	33491000
Q6UP31	tr|Q6UP31|Q6UP31_CHLRE NADH dehydrogenase [ubiquinone] 1 alpha subcomplex subunit 12 OS=Chlamydomonas reinhardtii GN=NUO13 PE=2 SV=1	9.1.2	mitochondrial electron transport / ATP synthesis.NADH-DH.localisation not clear	(chl4|520055 : 291.0) no description available & (loc_os10g42840.1 : 81.6) no description available & (at3g03100 : 80.1) NADH:ubiquinone oxidoreductase, 17.2kDa subunit; CONTAINS InterPro DOMAIN/s: NADH:ubiquinone oxidoreductase, 17.2kDa subunit (InterPro:IPR007763); Has 35333 Blast hits to 34131 proteins in 2444 species: Archae - 798; Bacteria - 22429; Metazoa - 974; Fungi - 991; Plants - 531; V…	Cre11.g467767.t1.1	6328350	5714990	6742820	5442610	4079840	6741230	0.146922	0.0425431	0.531608	555300	2633990	1310520	1495480	2575110	977308	5520600	5911200	6841000	5750300	7766200	5446800	6868800	7023900	6594500	1166580	8290700	6507200	7157300	7880500	6728700	6573700	4974000	6002900	2727400	7654200	2721050	6371930	7098900	7085600	6410100	7213700	5044800	1406710	6721500
A8IX81	tr|A8IX81|A8IX81_CHLRE Predicted protein OS=Chlamydomonas reinhardtii GN=CPLD2 PE=4 SV=1	35.1	not assigned.no ontology	(chl4|521636 : 550.0) no description available & (at3g48420 : 286.0) Haloacid dehalogenase-like hydrolase (HAD) superfamily protein; FUNCTIONS IN: hydrolase activity, catalytic activity; INVOLVED IN: metabolic process; LOCATED IN: chloroplast, chloroplast stroma, chloroplast envelope; EXPRESSED IN: 22 plant structures; EXPRESSED DURING: 14 growth stages; CONTAINS InterPro DOMAIN/s: Haloacid dehal…	Cre03.g206550.t1.2	5450050	3005530	6136550	4817180	3005790	6074300	0.534858	0.00026296	0.85558	1720350	2329920	859348	1574520	1925180	845848	2335680	1489690	5906500	4682400	2996240	4588600	6411200	6940400	7037600	1768020	6375600	6413700	1734630	6136800	5819700	7039100	6871400	2060800	2682920	5794300	5582900	2864350	6249000	5410300	2017100	5341400	5125700	2177740	5142000
A8JDW2	tr|A8JDW2|A8JDW2_CHLRE Predicted protein OS=Chlamydomonas reinhardtii GN=CPLD31 PE=4 SV=1	35.1	not assigned.no ontology	(chl4|515725 : 477.0) no description available & (at5g52970 : 223.0) thylakoid lumen 15.0 kDa protein; FUNCTIONS IN: molecular_function unknown; INVOLVED IN: biological_process unknown; LOCATED IN: thylakoid, thylakoid lumen, chloroplast thylakoid lumen, chloroplast; EXPRESSED IN: 20 plant structures; EXPRESSED DURING: 13 growth stages; Has 30201 Blast hits to 17322 proteins in 780 species: Archa…	Cre15.g636050.t1.2	21797300	34749400	27449200	24253500	29051300	27654300	0.701981	0.000614581	0.12085	2502980	6696320	7708880	2222770	1279400	4509400	20348000	28581000	15542000	18917000	33887000	30659000	22271000	31736000	21673000	46175000	28308000	21261000	32123000	36959000	26314000	32981000	21491000	27221000	28914000	28510000	20831000	26924000	26020000	23425000	28753000	33862000	23354000	30596000	22831000
A8HMS5	tr|A8HMS5|A8HMS5_CHLRE Predicted protein OS=Chlamydomonas reinhardtii GN=CHLREDRAFT_172018 PE=4 SV=1	35.2	not assigned.unknown	(original description: Predicted protein OS=Chlamydomonas reinhardtii GN=CHLREDRAFT_172018 PE=4 SV=1)	Cre01.g043450.t1.2	2136650	2625110	1880410	3309350	2086590	2577690	0.207472	0.502877	0.165383	755757	1415430	845899	999794	1041840	1306320	3278680	1022930	595814	1450900	3656370	3006400	2257900	2390710	1454510	1983990	1987510	1643140	1958780	2026900	2734800	4503480	1275150	2446470	1683950	2784300	3846500	3964700	4851200	4401700	1139590	1278460	4078100	1624620	1863880
A8HXQ1	tr|A8HXQ1|A8HXQ1_CHLRE Predicted protein OS=Chlamydomonas reinhardtii GN=CHLREDRAFT_182345 PE=4 SV=1	35.2	not assigned.unknown	(original description: Predicted protein OS=Chlamydomonas reinhardtii GN=CHLREDRAFT_182345 PE=4 SV=1)	#N/A	10817800	31854600	8922480	12823600	21149500	9890870	0.57446	0.000217054	0.186742	3446460	21999000	2658700	5006890	4035330	3854590	11307000	23509000	5177200	13111000	20601000	9528100	7738300	8637600	5541500	71055000	7208100	14325000	19736000	13029000	12884000	24372000	9954900	15594000	24251000	11229000	14331000	17538000	7807200	2848870	17245000	8629300	14375000	19138000	8201500
A8I017	tr|A8I017|A8I017_CHLRE Predicted protein OS=Chlamydomonas reinhardtii GN=CHLREDRAFT_187654 PE=4 SV=1	35.2	not assigned.unknown	(original description: Predicted protein OS=Chlamydomonas reinhardtii GN=CHLREDRAFT_187654 PE=4 SV=1)	Cre10.g452350.t1.1	13850100	20523400	11202700	14859300	27952800	14242000	0.0277821	1.46334e-05	0.338367	3712450	11449000	1938270	2458340	4682150	3395540	17536000	36300000	9423400	18841000	22340000	11383000	11785000	14100000	9397600	4563050	11878000	14184000	22540000	11763000	11357000	16874000	8668600	13312000	31784000	20021000	12171000	20147000	15115000	15402000	33531000	14472000	18720000	28511000	13323000
A8I9A1	tr|A8I9A1|A8I9A1_CHLRE Transcription factor OS=Chlamydomonas reinhardtii GN=CHLREDRAFT_186648 PE=4 SV=1	35.2	not assigned.unknown	(original description: Transcription factor OS=Chlamydomonas reinhardtii GN=CHLREDRAFT_186648 PE=4 SV=1)	Cre02.g091550.t1.2	2737880	2470970	6688720	4323050	2761610	6555900	0.320932	5.68143e-07	0.325205	1095830	1291740	1717000	584448	1612890	1913710	1286250	1579790	4419600	4208000	2071760	7707500	1908560	7186900	2338610	4752130	6808400	3622500	2090180	9016310	3063400	1861000	4993600	4237200	4202600	4580400	4794900	5170880	8377700	3453900	2156910	7848200	5091500	1485400	4271100
A8IBF6	tr|A8IBF6|A8IBF6_CHLRE Predicted protein OS=Chlamydomonas reinhardtii GN=CHLREDRAFT_186232 PE=4 SV=1	35.2	not assigned.unknown	(original description: Predicted protein OS=Chlamydomonas reinhardtii GN=CHLREDRAFT_186232 PE=4 SV=1)	#N/A	11477700	12150800	4612740	11806500	11680200	1826680	0.479558	4.16072e-07	0.5033	1493440	4429130	5452820	1663010	3782350	955592	11211000	16500000	13424000	10480000	13726000	893591	10350000	906059	12195000	4780200	1601510	10458000	11952000	1359480	14172000	13796000	9491790	10339000	14659000	898589	9848110	4285370	1862510	14081000	11530000	3634030	11668000	12393000	1755080
A8IDT8	tr|A8IDT8|A8IDT8_CHLRE RNA-binding protein C3, CELF family OS=Chlamydomonas reinhardtii GN=CRB3 PE=4 SV=1	35.2	not assigned.unknown	(original description: RNA-binding protein C3, CELF family OS=Chlamydomonas reinhardtii GN=CRB3 PE=4 SV=1)	#N/A	11741400	12630900	13820900	10996000	12971800	12223800	0.359579	0.139064	0.561145	1724270	2355970	3430630	1565600	1478360	1640480	9843500	14103000	13556000	10490000	14321000	8114200	14827000	13339000	11467000	8541500	17515000	11762000	12981000	17265000	12059000	13208000	13136000	11528000	15027000	9557600	9579400	11450000	14721000	13029000	13172000	12224000	9525700	12855000	12046000
A8IHW6	tr|A8IHW6|A8IHW6_CHLRE Predicted protein OS=Chlamydomonas reinhardtii GN=CGL63 PE=4 SV=1	35.2	not assigned.unknown	(original description: Predicted protein OS=Chlamydomonas reinhardtii GN=CGL63 PE=4 SV=1)	Cre10.g444800.t1.2	3126620	2825940	3126170	3066150	3040640	4542870	0.162066	0.109099	0.208607	151284	936892	1012510	469260	1350820	1630690	2992800	1839800	3593900	2933500	4119400	4291400	3155000	3058700	3156600	2774990	2514200	3157300	3342000	3814700	3364500	2053510	1484150	3511700	3937300	2765200	2856000	3702070	3626400	3297900	1696380	6482100	3382100	4588890	3131700
A8IRT5	tr|A8IRT5|A8IRT5_CHLRE Predicted protein (Fragment) OS=Chlamydomonas reinhardtii GN=CHLREDRAFT_156911 PE=4 SV=1	35.2	not assigned.unknown	(original description: Predicted protein (Fragment) OS=Chlamydomonas reinhardtii GN=CHLREDRAFT_156911 PE=4 SV=1)	#N/A	3640370	3243620	6890830	5027140	4752010	8127400	0.0364801	5.24125e-05	0.970753	1901790	1655350	1425950	1749140	2427240	985093	3808200	2082150	6765700	5506800	4234300	5692600	709737	9622900	1998600	2656330	6836700	5092800	5622400	5806900	4726100	1622900	6620200	7105400	7836400	7113300	2419330	4131050	9075500	5748300	5179300	7699200	6406700	6348700	8542700
A8IUC3	tr|A8IUC3|A8IUC3_CHLRE Plastid ribosomal protein L32 OS=Chlamydomonas reinhardtii GN=PRPL32 PE=4 SV=1	35.2	not assigned.unknown	(original description: Plastid ribosomal protein L32 OS=Chlamydomonas reinhardtii GN=PRPL32 PE=4 SV=1)	Cre07.g352850.t1.2	21223000	29647000	31049700	25368000	32481500	32906700	0.38511	0.0944513	0.962368	5299520	9987620	7544050	4682790	16834100	12237100	21753000	45557000	36097000	22626000	22806000	18429000	27931000	30801000	13362000	22404000	30238000	16891000	33475000	29807000	24775000	23993000	40926000	24326000	31774000	35059000	23064000	4493220	27788000	28481000	31615000	37080000	23586000	55368000	17413000
A8IUR7	tr|A8IUR7|A8IUR7_CHLRE Predicted protein OS=Chlamydomonas reinhardtii GN=CHLREDRAFT_172967 PE=4 SV=1	35.2	not assigned.unknown	(original description: Predicted protein OS=Chlamydomonas reinhardtii GN=CHLREDRAFT_172967 PE=4 SV=1)	Cre14.g631600.t1.2	8646060	7580150	10785000	10389300	7263410	8762030	0.700445	0.0264257	0.116764	941402	3441980	2870460	1470890	1073750	2212270	9746300	10030000	5481900	8874900	11168000	11238000	9144700	10701000	7011700	2265260	11495000	8210400	7166900	14208000	8888400	7270600	11586000	12323000	8221900	6021900	8894300	7964580	9768500	9189800	5453700	9408300	9612900	7201500	8870100
A8IYW5	tr|A8IYW5|A8IYW5_CHLRE Predicted protein OS=Chlamydomonas reinhardtii GN=CHLREDRAFT_184027 PE=4 SV=1	35.2	not assigned.unknown	(original description: Predicted protein OS=Chlamydomonas reinhardtii GN=CHLREDRAFT_184027 PE=4 SV=1)	Cre12.g541600.t1.2	2136990	4151350	1936570	2554520	3977880	1593370	0.888802	3.82159e-05	0.635979	1215490	994808	921277	824092	1434750	696426	3457320	4415600	1890320	1917900	4576600	3020040	1681220	3055090	1189890	2417550	1063070	3778700	4393700	1635710	796903	4953300	955193	1957170	4154800	2375950	1706730	5261080	822015	2072940	2399860	1119170	2455800	5276650	1871060
A8J2X8	tr|A8J2X8|A8J2X8_CHLRE Predicted protein OS=Chlamydomonas reinhardtii GN=TEF10a PE=4 SV=1	35.2	not assigned.unknown	(original description: Predicted protein OS=Chlamydomonas reinhardtii GN=TEF10a PE=4 SV=1)	Cre03.g146167.t1.1	18889000	24428200	24526700	21810300	25516800	17755800	0.608512	0.0518598	0.0381097	2095800	9053580	3744540	2607790	2654060	5229970	19930000	25691000	20581000	18793000	20815000	29559000	18328000	21387000	15064000	39424000	23151000	20569000	16057000	23834000	20650000	20154000	28648000	22829000	28824000	19511000	23117000	20897000	24579000	24994000	24822000	10616000	19244000	26273000	20720000
A8J4I5	tr|A8J4I5|A8J4I5_CHLRE Predicted protein OS=Chlamydomonas reinhardtii GN=CHLREDRAFT_184643 PE=4 SV=1	35.2	not assigned.unknown	(original description: Predicted protein OS=Chlamydomonas reinhardtii GN=CHLREDRAFT_184643 PE=4 SV=1)	#N/A	5506090	5806780	6924120	7421370	8549280	7276700	0.0434525	0.662759	0.459953	1635140	2076090	1393060	2440750	3333730	2445710	6090600	7082100	6348100	7655100	6703400	4773000	3717040	6837600	3406000	2932320	7292100	6338500	7933000	7249600	5829300	4383100	9044300	8611800	9806500	4734000	8112200	2618700	6973400	2478930	9113200	9295300	7980700	12751000	5897900
A8J526	tr|A8J526|A8J526_CHLRE Predicted protein (Fragment) OS=Chlamydomonas reinhardtii GN=CHLREDRAFT_150094 PE=4 SV=1	35.2	not assigned.unknown	(original description: Predicted protein (Fragment) OS=Chlamydomonas reinhardtii GN=CHLREDRAFT_150094 PE=4 SV=1)	#N/A	2249540	3294570	2527850	2292490	2721280	2140600	0.483529	0.267301	0.794913	363579	1975890	280324	598652	1820660	591284	2179470	1786900	2683100	1704370	1355450	2014900	2207870	2531300	2092230	4370530	2445000	2635800	2804400	2705900	2677500	6155580	2786900	2751000	1948100	2215800	1497630	6313530	2378880	1545890	2822700	2534760	2683800	1366040	1325570
A8J5Y7	tr|A8J5Y7|A8J5Y7_CHLRE Plastid ribosomal protein S6 OS=Chlamydomonas reinhardtii GN=PRPS6 PE=3 SV=1	35.2	not assigned.unknown	(original description: Plastid ribosomal protein S6 OS=Chlamydomonas reinhardtii GN=PRPS6 PE=3 SV=1)	Cre12.g520600.t1.2	18645200	26829800	26186500	21342800	30448700	23308200	0.374096	0.000160284	0.159728	3960600	6683680	6019820	1739310	2340990	3480310	25990000	31255000	32132000	18389000	21362000	27180000	15465000	28228000	14926000	36001000	31782000	18073000	20310000	17644000	19028000	25221000	20153000	21861000	27774000	23829000	20900000	30809000	27677000	24242000	29993000	19665000	19559000	31737000	23588000
A8J7Z6	tr|A8J7Z6|A8J7Z6_CHLRE Predicted protein OS=Chlamydomonas reinhardtii GN=CHLREDRAFT_176522 PE=4 SV=1	35.2	not assigned.unknown	(original description: Predicted protein OS=Chlamydomonas reinhardtii GN=CHLREDRAFT_176522 PE=4 SV=1)	#N/A	2082150	2397610	7773420	1199510	2124600	6569480	0.0621552	4.95333e-11	0.695558	1265510	1278480	1943620	234007	1037090	1659230	1625400	1608850	10310000	1329620	1675700	10169000	3779870	5991100	3525930	4655110	6941700	1562770	1925330	6331500	669293	2123040	6897200	1183720	1342690	6269300	870711	3841760	6998900	1252480	2756330	3462110	1574790	1806360	6854600
A8J8I8	tr|A8J8I8|A8J8I8_CHLRE Flagellar associated protein OS=Chlamydomonas reinhardtii GN=FAP35 PE=4 SV=1	35.2	not assigned.unknown	(original description: Flagellar associated protein OS=Chlamydomonas reinhardtii GN=FAP35 PE=4 SV=1)	Cre16.g657650.t1.2	8635130	4012860	4203430	7605020	4301250	3325160	0.161682	4.23635e-09	0.428616	1848590	2093180	709169	911936	926786	882651	10815000	5675200	3568300	7328600	4860600	3811700	10703000	3989400	6659000	1277560	4717800	7157400	5933300	3735000	9147810	2317670	5398400	7624400	3403700	3169300	6438600	3234110	3620000	8564900	3836600	4025000	6870800	4847000	3248700
A8JBB4	tr|A8JBB4|A8JBB4_CHLRE Glutathione S-transferase OS=Chlamydomonas reinhardtii GN=GSTS2 PE=3 SV=1	35.2	not assigned.unknown	(original description: Glutathione S-transferase OS=Chlamydomonas reinhardtii GN=GSTS2 PE=4 SV=1)	Cre16.g682725.t1.1	4406680	3957670	3793500	6727200	4738550	6008430	0.000696152	0.13565	0.341786	1055110	1563950	1054750	1066690	1661720	1704810	5756200	1382350	5456600	4985200	5497600	3763900	3317800	2675400	3187600	3772100	3230700	4019400	4556900	3033700	5173900	4579400	4600700	8643200	4148800	5105800	6964500	7116800	3485200	5819700	4859800	7631900	6637100	2053280	8012500
A8JBY2	tr|A8JBY2|A8JBY2_CHLRE Flagellar associated protein OS=Chlamydomonas reinhardtii GN=FAP116 PE=1 SV=1	35.2	not assigned.unknown	(original description: Flagellar associated protein OS=Chlamydomonas reinhardtii GN=FAP116 PE=1 SV=1)	Cre11.g467739.t1.1	2041850	1291970	2168460	1478680	2439360	2106650	0.511877	0.354948	0.00977772	760956	322257	189296	465468	966612	691120	3034700	1203610	1935160	877005	1285290	2347600	2539100	2052400	1604500	910881	2028700	2330100	1802950	2399600	1865680	1257100	2247300	1376320	3008870	3191560	1090670	3918750	1069490	1934830	2682400	1857780	800264	1272890	2028130
A8JII3	tr|A8JII3|A8JII3_CHLRE Matrix metalloproteinase OS=Chlamydomonas reinhardtii GN=MMP1 PE=4 SV=1	35.2	not assigned.unknown	(original description: Matrix metalloproteinase OS=Chlamydomonas reinhardtii GN=MMP1 PE=4 SV=1)	#N/A	3657030	1717530	2096810	3333220	2374990	1615400	0.820991	0.00550538	0.497974	1191510	574438	1834390	1186310	1344860	679338	4096600	2207450	1704400	4047000	922148	5764300	3383800	1272930	1381880	2187080	882770	4628300	1962080	1867180	4404600	1308900	1089280	929956	1147930	2578100	3999800	4209290	1208250	3788900	2246890	2222210	3572100	3863630	802694
A8JIU3	tr|A8JIU3|A8JIU3_CHLRE Predicted protein (Fragment) OS=Chlamydomonas reinhardtii GN=CHLREDRAFT_154979 PE=4 SV=1	35.2	not assigned.unknown	(original description: Predicted protein (Fragment) OS=Chlamydomonas reinhardtii GN=CHLREDRAFT_154979 PE=4 SV=1)	#N/A	10239100	9820790	18720700	10831800	11784800	27392800	0.0560069	1.86081e-06	0.153316	2502870	4472800	4033130	1054120	3509810	10498700	13540000	13256000	21994000	8989800	10410000	11948000	11509000	19208000	7013600	2246960	16756000	8341300	13047000	19176000	12041000	10144000	23242000	11858000	16026000	25884000	10761000	5541960	23644000	10597000	11312000	27782000	9703700	13628000	17655000
Q6UKY3	tr|Q6UKY3|Q6UKY3_CHLRE Mitochondrial NADH:ubiquinone oxidoreductase 18 kDa subunit OS=Chlamydomonas reinhardtii GN=NUOB13 PE=2 SV=1	35.2	not assigned.unknown	(original description: Mitochondrial NADH:ubiquinone oxidoreductase 18 kDa subunit OS=Chlamydomonas reinhardtii GN=NUOB13 PE=2 SV=1)	Cre13.g568800.t1.2	22302000	18946400	15940600	21104700	20732500	22681800	0.270322	0.642446	0.323549	3805160	10504900	6357470	6317190	3143040	6738040	25801000	19214000	13756000	23684000	29069000	5922400	26882000	17122000	20602000	1274000	18161000	19881000	22730000	25435000	16962000	22445000	15247000	29991000	20986000	31568000	24052000	24812000	25664000	24690000	15081000	12382000	13536000	20870000	22554000
Q8GV23	tr|Q8GV23|Q8GV23_CHLRE Nucleic acid binding protein OS=Chlamydomonas reinhardtii GN=Nab1 PE=1 SV=2	35.2	not assigned.unknown	(original description: Nucleic acid binding protein OS=Chlamydomonas reinhardtii GN=Nab1 PE=1 SV=2)	Cre06.g268600.t1.2	29923700	40152200	46871700	28715500	30213200	40854500	0.0634065	0.00114101	0.488076	5556620	13660500	3584790	3792430	13296900	7117300	34717000	49312000	46426000	27590000	50412000	42473000	30056000	47867000	20987000	16766000	46415000	29494000	43251000	53162000	36698000	41020000	44887000	32175000	40285000	50868000	22460000	3613550	36333000	28283000	36553000	47712000	26569000	33763000	41344000
Q8HTL5	sp|Q8HTL5|ATPF_CHLRE ATP synthase subunit b, chloroplastic OS=Chlamydomonas reinhardtii GN=atpF PE=1 SV=1	35.2	not assigned.unknown	(original description: ATP synthase subunit b, chloroplastic OS=Chlamydomonas reinhardtii GN=atpF PE=1 SV=1)	#N/A	4279930	2914300	6195050	8295690	2804340	4336250	0.483986	0.00753171	0.0200807	2306680	1303560	1621090	4072860	1644530	2580720	4929200	2791020	5611600	7382900	3854630	8225300	1653310	4349600	2874170	1473010	7263900	6374400	1880050	4462700	2465600	4572800	7257200	2187920	1828650	5368300	9848800	3716420	2123410	9351600	5773800	1609430	14278000	2085500	7027600
A8HPI1	tr|A8HPI1|A8HPI1_CHLRE Acetylglutamate kinase-like protein OS=Chlamydomonas reinhardtii GN=AGK1 PE=3 SV=1	23.4.99	nucleotide metabolism.phosphotransfer and pyrophosphatases.misc	(chl4|510915 : 553.0) no description available & (gnl|cdd|58616 : 409.0) no description available & (loc_os04g46460.2 : 332.0) no description available & (at3g57560 : 327.0) encodes a N-acetylglutamate kinase, involved in arginine biosynthesis; N-acetyl-l-glutamate kinase (NAGK); FUNCTIONS IN: acetylglutamate kinase activity; INVOLVED IN: arginine biosynthetic process via ornithine, arginine bios…	Cre01.g015000.t1.2	6144100	6319000	5627930	6053080	4396280	5282300	0.0411809	0.160577	0.103934	685002	1210910	574280	586966	1796120	1016500	5057700	5267500	6205700	5892900	5752300	6357300	6525800	5406100	7072900	6038200	4789400	6374500	6137900	5518700	5940800	8399100	5490400	5996600	4084100	5308900	6869700	4696700	5771000	5460000	994395	5735800	6622400	5520900	6574900
A8J133	tr|A8J133|A8J133_CHLRE Soluble inorganic pyrophosphatase OS=Chlamydomonas reinhardtii GN=IPY3 PE=3 SV=1	23.4.99	nucleotide metabolism.phosphotransfer and pyrophosphatases.misc	(q949j1|ipyr2_chlre : 387.0) Soluble inorganic pyrophosphatase 2 (EC 3.6.1.1) (Pyrophosphate phospho-hydrolase 2) (PPase 2) - Chlamydomonas reinhardtii & (chl4|519464 : 387.0) no description available & (loc_os05g02310.1 : 268.0) no description available & (at3g53620 : 259.0) Encodes a soluble protein with inorganic pyrophosphatase activity that is highly specific for Mg-inorganic pyrophosphate.;…	Cre09.g387875.t1.1	25981300	38052400	30090300	29337500	39370200	39296800	0.00631429	4.5309e-05	0.161713	4390620	6552270	3087140	6094480	5016730	4680960	34315000	44696000	32805000	26356000	34424000	26841000	25134000	30188000	21456000	45455000	32182000	24176000	34481000	25801000	24451000	31206000	32725000	41579000	40184000	35985000	26021000	29617000	46487000	27405000	44013000	43245000	28495000	40636000	39321000
A8IXD1	tr|A8IXD1|A8IXD1_CHLRE Flagellar associated protein, adenosine kinase-like protein OS=Chlamydomonas reinhardtii GN=FAP278 PE=4 SV=1	23.3.2.1	nucleotide metabolism.salvage.nucleoside kinases.adenosine kinase	(gnl|cdd|38065 : 358.0) no description available & (o49923|adk_phypa : 342.0) Adenosine kinase (EC 2.7.1.20) (AK) (Adenosine 5-phosphotransferase) - Physcomitrella patens (Moss) & (loc_os04g43750.1 : 342.0) no description available & (at3g09820 : 340.0) Involved in the salvage synthesis of adenylates and methyl recycling; adenosine kinase 1 (ADK1); FUNCTIONS IN: adenosine kinase activity, copper …	#N/A	11250200	15218600	13671500	9001660	6919900	11481000	0.0193976	0.457104	0.257127	1324910	12087000	1765220	1215880	3463530	2543490	11025000	8223700	16062000	9763000	11296000	14252000	12059000	13636000	13378000	36742000	13873000	11178000	10447000	13614000	10098000	9384100	10592000	8772500	8019100	8859500	8329300	5632250	11526000	8859800	11846000	12741000	8913000	1397470	15546000
Q84UB2	tr|Q84UB2|Q84UB2_CHLRE GMP synthetase OS=Chlamydomonas reinhardtii GN=GUA1 PE=3 SV=1	23.1.2.31	nucleotide metabolism.synthesis.purine.GMP synthetase	(chl4|518828 : 1118.0) no description available & (gnl|cdd|80492 : 789.0) no description available & (at1g63660 : 713.0) GMP synthase (glutamine-hydrolyzing), putative / glutamine amidotransferase, putative; FUNCTIONS IN: asparagine synthase (glutamine-hydrolyzing) activity, GMP synthase (glutamine-hydrolyzing) activity, catalytic activity, ATP binding; INVOLVED IN: GMP biosynthetic process, glut…	Cre02.g092900.t1.2	2308560	2236260	4265830	3073490	2661350	5626090	0.173575	0.00232307	0.798934	1690060	1145850	871960	1521590	1234710	2922240	1650210	2116300	4965900	806602	2038530	5679300	1729560	3628400	5042800	1000280	3829900	3686000	4123010	3448900	936155	1903190	4042600	4501900	1249990	3684200	871575	3889710	3801900	1460550	3027950	7428100	4022300	2345830	8495390
A8IAK9	tr|A8IAK9|A8IAK9_CHLRE Aspartate carbamoyltransferase OS=Chlamydomonas reinhardtii GN=PYR2 PE=3 SV=1	23.1.1.2	nucleotide metabolism.synthesis.pyrimidine.aspartate transcarbamoylase	(chl4|518545 : 540.0) no description available & (q43087|pyrb2_pea : 387.0) Aspartate carbamoyltransferase 2, chloroplast precursor (EC 2.1.3.2) (Aspartate transcarbamylase 2) (ATCase 2) - Pisum sativum (Garden pea) & (at3g20330 : 373.0) encodes aspartate carbamoyltransferase catalyzing the second step in the de novo pyrimidine ribonucleotide biosynthesis; PYRIMIDINE B (PYRB); FUNCTIONS IN: amino…	#N/A	2253120	3092010	3611090	2663990	3764940	3084570	0.700083	0.207521	0.585368	994313	1706750	1645100	1047500	1714590	1513720	1588240	2738900	5757500	617869	2532700	4510000	3430700	4025900	2700000	1139000	3404600	2670100	5808250	3126400	2511800	3241200	842163	1435280	3704100	2783900	2063490	6513360	3925100	4016100	4963500	1781520	3353300	2253660	2950400
A8J7C8	tr|A8J7C8|A8J7C8_CHLRE Lysine--tRNA ligase OS=Chlamydomonas reinhardtii GN=CHLREDRAFT_138493 PE=3 SV=1	29.1.6	protein.aa activation.lysine-tRNA ligase	(chl4|520656 : 1156.0) no description available & (gnl|cdd|37096 : 816.0) no description available & (q6f2u9|syk_orysa : 721.0) Lysyl-tRNA synthetase (EC 6.1.1.6) (Lysine--tRNA ligase) (LysRS) - Oryza sativa (Rice) & (loc_os03g38980.1 : 721.0) no description available & (at3g11710 : 703.0) lysyl-tRNA synthetase 1 (ATKRS-1); FUNCTIONS IN: ATP binding, lysine-tRNA ligase activity; INVOLVED IN: lysy…	Cre03.g160500.t1.2	3980300	2602980	3821880	3186030	3004360	3135630	0.238114	0.167957	0.311161	1483160	340688	962008	642845	1267000	809956	4533600	2482800	5676500	1320870	2632500	3751200	4686500	3887200	5504700	2936800	3264200	4546500	2873800	3305200	3289600	2089000	3047000	2039160	2677650	2450700	3989800	5484120	2705800	3139700	2192950	2248700	3479700	2417920	3866700
A8IRT6	tr|A8IRT6|A8IRT6_CHLRE Seryl-trna synthetase OS=Chlamydomonas reinhardtii GN=SERRS2 PE=4 SV=1	29.1.11	protein.aa activation.serine-tRNA ligase	(chl4|521268 : 903.0) no description available & (gnl|cdd|37720 : 565.0) no description available & (o81983|sys_helan : 537.0) Seryl-tRNA synthetase (EC 6.1.1.11) (Serine--tRNA ligase) (SerRS) - Helianthus annuus (Common sunflower) & (at5g27470 : 533.0) seryl-tRNA synthetase / serine--tRNA ligase; FUNCTIONS IN: serine-tRNA ligase activity, aminoacyl-tRNA ligase activity, nucleotide binding, ATP b…	Cre03.g189400.t1.2	6494800	1714230	4554420	5955530	2350580	3840410	0.31098	6.30247e-10	0.233612	935058	643710	1284110	820741	1123330	1105400	7358700	1209360	2539100	5233800	1282090	6536900	7738700	4253100	6412400	2037650	4383400	6420000	1341700	4755500	5805200	2700350	4858500	5484500	932125	2387700	5538700	1568390	4956600	6358600	2536660	3585500	6528000	2720210	4334100
A8IKN8	tr|A8IKN8|A8IKN8_CHLRE Predicted protein OS=Chlamydomonas reinhardtii GN=CPLD30 PE=4 SV=1	29.8	protein.assembly and cofactor ligation	(chl4|513068 : 358.0) no description available & (loc_os08g06530.1 : 189.0) no description available & (at5g17170 : 174.0) enhancer of sos3-1 (ENH1); FUNCTIONS IN: metal ion binding; LOCATED IN: chloroplast thylakoid membrane, chloroplast; EXPRESSED IN: 22 plant structures; EXPRESSED DURING: 14 growth stages; CONTAINS InterPro DOMAIN/s: PDZ/DHR/GLGF (InterPro:IPR001478); BEST Arabidopsis thaliana…	Cre12.g510400.t1.1	12119800	13285600	9597620	9125380	11454300	7027860	0.092431	0.0750448	0.935468	4230410	7272830	3020540	3690260	982714	3183470	6777100	19141000	8903300	14699000	18217000	10363000	16499000	6765000	7086500	976969	6998300	12426000	14441000	15053000	15231000	13652000	9503100	6035700	12908000	5343200	6260500	11603000	6464800	9597300	10800000	10685000	10499000	9996000	10323000
A8J3L3	tr|A8J3L3|A8J3L3_CHLRE Peptidylprolyl isomerase OS=Chlamydomonas reinhardtii GN=FKB16-5 PE=4 SV=1	29.8	protein.assembly and cofactor ligation	(chl4|516562 : 292.0) no description available & (gnl|cdd|30891 : 142.0) no description available & (loc_os06g45340.1 : 125.0) no description available & (at5g45680 : 124.0) Peptidyl-Prolyl Isomerase located in chloroplast thylakoid lumen; FK506-binding protein 13 (FKBP13); FUNCTIONS IN: FK506 binding, peptidyl-prolyl cis-trans isomerase activity; INVOLVED IN: protein folding; LOCATED IN: thylako…	Cre16.g675500.t1.2	6032160	2468690	6505170	3282110	4977230	4347960	0.372193	0.47801	0.104863	2755210	881599	3933440	2615580	3748370	3310970	5776300	2512070	1798850	8714700	2977960	10873000	8612700	8376400	1147780	1813720	7212400	5678700	1421350	9233700	6262800	3618360	1536690	1793850	1731260	1894190	1035790	9208100	8931700	8212400	2111450	2691350	3446220	9570300	8178700
A8IT96	tr|A8IT96|A8IT96_CHLRE Pepsin-type aspartyl protease OS=Chlamydomonas reinhardtii GN=ASP1 PE=3 SV=1	29.5.4	protein.degradation.aspartate protease	(chl4|522210 : 562.0) no description available & (at1g11910 : 296.0) Encodes an aspartic proteinase that forms a heterodimer and is stable over a broad pH range (ph 3-8).; aspartic proteinase A1 (APA1); FUNCTIONS IN: endopeptidase activity; INVOLVED IN: proteolysis, response to salt stress; LOCATED IN: vacuole; EXPRESSED IN: 25 plant structures; EXPRESSED DURING: 16 growth stages; CONTAINS InterP…	#N/A	11539700	8944350	4210600	12037500	5293580	8809200	0.65823	0.00126286	0.0280384	2828200	5569030	2851680	1611910	2940180	4179060	7145000	5189900	6758100	10139000	14371000	1568770	15392000	2195640	12568000	1119860	7300000	10901000	12447000	6280500	13093000	11594000	1160600	10063000	6001400	1466540	12995000	7921100	8440600	11313000	4892400	13350000	10929000	8962200	12071000
A8IIP7	tr|A8IIP7|A8IIP7_CHLRE 26S proteasome regulatory subunit OS=Chlamydomonas reinhardtii GN=RPT5 PE=3 SV=1	29.5.11.20	protein.degradation.ubiquitin.proteasom	(chl4|510008 : 770.0) no description available & (gnl|cdd|35871 : 685.0) no description available & (loc_os06g07630.1 : 626.0) no description available & (at3g05530 : 625.0) Encodes RPT5a (Regulatory Particle 5a), one of the six AAA-ATPases of the proteasome regulatory particle. Essential for gametophyte development. In Arabidopsis, the RPT5 subunit is encoded by two highly homologous genes, RPT5…	Cre10.g439150.t1.2	3235010	2003820	3524450	2599990	3180730	3944650	0.294372	0.00360816	0.0218833	966341	331065	900389	681381	758261	540504	4370700	1729750	4398100	2913600	2088640	4590700	4540700	3280400	2574590	2512870	3323300	2692200	1692520	3461300	2318300	1995340	2092900	3093200	3857000	4060000	3446000	3456470	3847500	1465440	2757470	2955900	2333900	1832130	4217600
A8HXD3	tr|A8HXD3|A8HXD3_CHLRE Prefoldin subunit 3 OS=Chlamydomonas reinhardtii GN=PFD1 PE=3 SV=1	29.6	protein.folding	(chl4|523072 : 299.0) no description available & (gnl|cdd|38523 : 145.0) no description available & (at5g49510 : 114.0) prefoldin 3 (PFD3); FUNCTIONS IN: unfolded protein binding; INVOLVED IN: protein folding; LOCATED IN: prefoldin complex; EXPRESSED IN: 23 plant structures; EXPRESSED DURING: 13 growth stages; CONTAINS InterPro DOMAIN/s: Prefoldin alpha-like (InterPro:IPR004127), Prefoldin (Inter…	Cre06.g261650.t1.1	6113120	4820540	3659820	4982620	6027460	5185800	0.243277	0.0834834	0.0404508	779899	2371070	1138940	1138840	1264310	894689	7326900	5420600	3536200	5185800	5566600	4371600	5515400	4653900	5999600	7009200	3263800	5973600	5348100	4501200	6677400	758199	1632240	5583300	5041900	4485100	4358700	4727350	5227100	5420400	5050200	6332400	3968800	6923900	3864300
A8J7J2	tr|A8J7J2|A8J7J2_CHLRE T-complex protein, epsilon subunit OS=Chlamydomonas reinhardtii GN=CCT5 PE=3 SV=1	29.6	protein.folding	(ipr002423 : 1500.0) Chaperonin Cpn60/TCP-1 & (chl4|520572 : 1000.0) no description available & (gnl|cdd|48156 : 909.0) no description available & (loc_os06g36700.1 : 788.0) no description available & (at1g24510 : 772.0) TCP-1/cpn60 chaperonin family protein; FUNCTIONS IN: protein binding; INVOLVED IN: protein folding, cellular protein metabolic process; LOCATED IN: plasma membrane; EXPRESSED IN:…	Cre03.g156750.t1.2	1860090	2697950	4438500	1798810	2727400	4307690	0.919752	0.018925	0.995574	709453	2411530	3234080	1219910	1639320	2366520	2239600	3356190	743754	2227490	1460030	1757140	2364790	4541300	2360830	1014320	5494000	670254	6649200	9938600	1297570	1009990	4156200	1212570	1948310	1790060	1223720	3178590	5594600	972196	2602160	1923700	1588600	1393710	7233300
A8HVN9	tr|A8HVN9|A8HVN9_CHLRE Protein kinase C binding protein OS=Chlamydomonas reinhardtii GN=CHLREDRAFT_167053 PE=4 SV=1	29.4	protein.postranslational modification	(chl4|523322 : 246.0) no description available & (loc_os01g59750.1 : 176.0) no description available & (at1g31160 : 171.0) Encodes a member of the histidine triad nucleotide-binding family of proteins, but its activity has not been determined.; HISTIDINE TRIAD NUCLEOTIDE-BINDING 2 (HINT 2); FUNCTIONS IN: protein kinase C binding, zinc ion binding, catalytic activity; INVOLVED IN: biological_proce…	Cre06.g273000.t1.2	6724330	10906300	11327300	12845600	18559800	11331000	0.00314669	0.0184702	0.0898049	4406750	6084880	2713410	2893470	4966210	4124880	6599800	20332000	7425900	14130000	10898000	10846000	3198630	10080000	1492520	3443500	10937000	8282800	10839000	13463000	6642200	9019100	15212000	14859000	26089000	10198000	8139800	16441000	7762100	13368000	20386000	17557000	14489000	20777000	11584000
A8HSU7	tr|A8HSU7|A8HSU7_CHLRE Ribosomal protein S16 OS=Chlamydomonas reinhardtii GN=RPS16 PE=3 SV=1	29.2.1.2.1.16	protein.synthesis.ribosomal protein.eukaryotic.40S subunit.S16	(chl4|514396 : 249.0) no description available & (gnl|cdd|36964 : 220.0) no description available & (at2g09990 : 209.0) Ribosomal protein S5 domain 2-like superfamily protein; FUNCTIONS IN: structural constituent of ribosome; INVOLVED IN: translation; LOCATED IN: cytosolic small ribosomal subunit, cytosolic ribosome, cell wall, chloroplast, membrane; EXPRESSED IN: guard cell, callus, leaf; EXPRES…	Cre13.g573351.t1.2	5214950	2201790	3887530	5258400	3557570	5396120	0.0824714	0.00200864	0.401322	1401360	650423	705799	847516	2313270	1785420	2803200	2694900	3202300	5749400	1389630	4963500	4780000	3262200	6857700	3017050	3727300	6099700	1924760	3655500	4999700	1982600	4514400	3894200	2377940	4650000	5926400	5118270	4464100	5762700	2693420	4873800	5725100	2503400	6793200
A8IXG3	tr|A8IXG3|A8IXG3_CHLRE 40S ribosomal protein S21 OS=Chlamydomonas reinhardtii GN=RPS21 PE=3 SV=1	29.2.1.2.1.21	protein.synthesis.ribosomal protein.eukaryotic.40S subunit.S21	(chl4|521571 : 161.0) no description available & (at5g27700 : 119.0) Ribosomal protein S21e ; FUNCTIONS IN: structural constituent of ribosome; INVOLVED IN: translation, ribosome biogenesis; LOCATED IN: cytosolic small ribosomal subunit, ribosome; EXPRESSED IN: 24 plant structures; EXPRESSED DURING: 13 growth stages; CONTAINS InterPro DOMAIN/s: Ribosomal protein S21e, conserved site (InterPro:IPR…	Cre03.g203450.t1.2	7413300	18378800	30437800	7858730	30530700	25977000	0.355928	3.08905e-06	0.0729174	6757150	11127200	5033680	6974340	10891100	8935650	1991940	23290000	24964000	1711400	12862000	32731000	1353890	32639000	9090600	32603000	33772000	13342000	20103000	35291000	16990000	3035880	23230000	2905840	27861000	33703000	709874	17737000	33167000	1029630	39805000	31947000	14954000	45951000	25411000
A8IJQ4	tr|A8IJQ4|A8IJQ4_CHLRE Ribosomal protein S23 OS=Chlamydomonas reinhardtii GN=RPS23 PE=3 SV=1	29.2.1.2.1.23	protein.synthesis.ribosomal protein.eukaryotic.40S subunit.S23	(chl4|512935 : 261.0) no description available & (loc_os03g60400.1 : 240.0) no description available & (p46297|rs23_fraan : 236.0) 40S ribosomal protein S23 (S12) - Fragaria ananassa (Strawberry) & (gnl|cdd|36960 : 234.0) no description available & (at5g02960 : 233.0) Ribosomal protein S12/S23 family protein; FUNCTIONS IN: structural constituent of ribosome; INVOLVED IN: translation; LOCATED IN: …	Cre12.g504200.t1.2	13511200	10992100	11223400	11129700	11825000	15685300	0.490182	0.46946	0.114582	1460370	4023580	2063540	1866240	4047630	6937340	12663000	15446000	14330000	14903000	13268000	8219100	13760000	10147000	11887000	4707300	10888000	12352000	11036000	11385000	15502000	10503000	12371000	12428000	13685000	15183000	12370000	3589780	11886000	7689500	13699000	9472700	11310000	13631000	17714000
A8J2I5	tr|A8J2I5|A8J2I5_CHLRE Ribosomal protein S5 OS=Chlamydomonas reinhardtii GN=RPS5 PE=3 SV=1	29.2.1.2.1.5	protein.synthesis.ribosomal protein.eukaryotic.40S subunit.S5	(chl4|523702 : 369.0) no description available & (loc_os11g29190.2 : 316.0) no description available & (o65731|rs5_cicar : 315.0) 40S ribosomal protein S5 (Fragment) - Cicer arietinum (Chickpea) (Garbanzo) & (at2g37270 : 313.0) One of two genes encoding the ribosomal protein S5. Expressed at a lower level compared to ATRPS5A.; ribosomal protein 5B (RPS5B); FUNCTIONS IN: structural constituent of …	#N/A	12656800	8534960	11883800	11213700	9808330	12463400	0.993105	0.0841014	0.599012	2260500	2854360	2140040	2110320	2914140	5989310	13816000	10676000	14617000	13360000	9736700	14093000	12374000	10684000	15768000	3542200	9496600	11526000	9729000	10090000	9096900	8990900	12322000	8299800	10166000	8758900	14112000	4290680	9638410	9936200	10699000	11276000	12966000	12308000	10942000
A8HVQ1	tr|A8HVQ1|A8HVQ1_CHLRE 40S ribosomal protein S8 OS=Chlamydomonas reinhardtii GN=RPS8 PE=3 SV=1	29.2.1.2.1.8	protein.synthesis.ribosomal protein.eukaryotic.40S subunit.S8	(chl4|523318 : 363.0) no description available & (at5g59240 : 266.0) Ribosomal protein S8e family protein; FUNCTIONS IN: structural constituent of ribosome; INVOLVED IN: translation, ribosome biogenesis; LOCATED IN: cytosolic small ribosomal subunit, cytosolic ribosome, ribosome, membrane; EXPRESSED IN: 11 plant structures; EXPRESSED DURING: 4 anthesis, F mature embryo stage, petal differentiatio…	Cre06.g272800.t1.2	8210840	4637420	8891300	6495750	4378300	9701000	0.677503	0.0186391	0.715798	7753740	1519720	2776640	1497450	2642640	2321440	1098540	4049200	13040000	7330500	4684300	10939000	5517000	6488300	23375000	7213200	8269100	6974500	3925100	9031100	4969500	3315300	5580300	4120900	5260500	9048000	8118200	3960290	6933100	8091300	1647750	12786000	6536500	5187900	12301000
A8JGF8	tr|A8JGF8|A8JGF8_CHLRE Ribosomal protein S9, component of cytosolic 80S ribosome and 40S small subunit OS=Chlamydomonas reinhardtii GN=RPS9 PE=3 SV=1	29.2.1.2.1.9	protein.synthesis.ribosomal protein.eukaryotic.40S subunit.S9	(chl4|525216 : 330.0) no description available & (at5g15200 : 282.0) Ribosomal protein S4; FUNCTIONS IN: structural constituent of ribosome; INVOLVED IN: translation; LOCATED IN: cytosolic ribosome, cytosolic small ribosomal subunit, chloroplast, plasma membrane, membrane; EXPRESSED IN: 25 plant structures; EXPRESSED DURING: 14 growth stages; CONTAINS InterPro DOMAIN/s: Ribosomal protein S4 (Inte…	#N/A	8531870	5660430	2749290	8801380	5091680	3724000	0.705595	1.09486e-07	0.57937	1968310	1371840	1339430	2029810	1480250	2073250	10115000	5871900	4487400	10546000	7467000	1999760	5499400	2344910	9410700	3761160	800558	6861900	5051000	3929300	8758200	6151100	2933800	9105200	6070400	4773900	10238000	2221990	778696	7029900	6114700	4965100	11906000	5293600	4340000
A8J9W0	tr|A8J9W0|A8J9W0_CHLRE Ribosomal protein L23 OS=Chlamydomonas reinhardtii GN=RPL23 PE=3 SV=1	29.2.1.2.2.23	protein.synthesis.ribosomal protein.eukaryotic.60S subunit.L23	(chl4|521882 : 257.0) no description available & (at3g04400 : 217.0) embryo defective 2171 (emb2171); FUNCTIONS IN: structural constituent of ribosome; INVOLVED IN: translation, embryo development ending in seed dormancy; LOCATED IN: ribosome, cytosolic large ribosomal subunit; EXPRESSED IN: 23 plant structures; EXPRESSED DURING: 13 growth stages; CONTAINS InterPro DOMAIN/s: Ribosomal protein L14…	Cre04.g211800.t1.2	24092000	28001800	45353800	24517000	23879100	43838500	0.596888	0.000127077	0.882632	2946990	12768100	12558500	3215310	11709300	16306000	18884000	29222000	21623000	23830000	30792000	53731000	23194000	43647000	25302000	46212000	46210000	27245000	11220000	50269000	26097000	22563000	56643000	27767000	38030000	46568000	22232000	6328820	67360000	25967000	15041000	43628000	19748000	23659000	43017000
A8J2G4	tr|A8J2G4|A8J2G4_CHLRE Ribosomal protein L32 OS=Chlamydomonas reinhardtii GN=RPL32 PE=4 SV=1	29.2.1.2.2.32	protein.synthesis.ribosomal protein.eukaryotic.60S subunit.L32	(chl4|523676 : 222.0) no description available & (gnl|cdd|36096 : 163.0) no description available & (loc_os09g32500.2 : 157.0) no description available & (at4g18100 : 156.0) Ribosomal protein L32e; FUNCTIONS IN: structural constituent of ribosome; INVOLVED IN: translation, ribosome biogenesis; LOCATED IN: cytosolic ribosome, ribosome, cytosolic large ribosomal subunit, nucleolus; EXPRESSED IN: ca…	Cre06.g289550.t1.2	9205360	7469560	10215400	9863050	8562110	10786700	0.479461	0.135533	0.969325	4244710	3807080	1387180	940729	2186450	3047650	1509760	8916690	10200000	8726900	10561000	9626000	12366000	10253000	13684000	10712000	9706100	9944900	5243200	8700000	9000600	1914910	12807000	10703000	8877400	9774000	10608000	4924370	9290300	8170700	9299910	10672000	9726300	8123300	8614000
Q8GUQ9	tr|Q8GUQ9|Q8GUQ9_CHLRE 60S ribosomal protein L38 OS=Chlamydomonas reinhardtii GN=RPL38 PE=2 SV=1	29.2.1.2.2.38	protein.synthesis.ribosomal protein.eukaryotic.60S subunit.L38	(chl4|520259 : 111.0) no description available & (loc_os11g24610.1 : 100.0) no description available & (at3g59540 : 96.3) Ribosomal L38e protein family; FUNCTIONS IN: structural constituent of ribosome; INVOLVED IN: translation, ribosome biogenesis; LOCATED IN: ribosome, cytosolic large ribosomal subunit; EXPRESSED IN: 22 plant structures; EXPRESSED DURING: 13 growth stages; CONTAINS InterPro DOM…	Cre07.g325746.t1.1	34726800	45918800	65779300	48341000	43141200	64267500	0.333795	4.91129e-07	0.0583217	4331630	13121200	10575000	5494080	7520280	9904640	34407000	52683000	65295000	43428000	33950000	71551000	32362000	67229000	33088000	65720000	60550000	32805000	37899000	49293000	32271000	39342000	80758000	57118000	44610000	72703000	42820000	29404000	53870000	47607000	49844000	77971000	43239000	42972000	53441000
A8J8M5	tr|A8J8M5|A8J8M5_CHLRE Plastid ribosomal protein S5 OS=Chlamydomonas reinhardtii GN=PRPS5 PE=3 SV=1	29.2.1.1.1.1.5	protein.synthesis.ribosomal protein.prokaryotic.chloroplast.30S subunit.S5	(chl4|516234 : 887.0) no description available & (gnl|cdd|79350 : 171.0) no description available & (at2g33800 : 139.0) Ribosomal protein S5 family protein; FUNCTIONS IN: structural constituent of ribosome, RNA binding; INVOLVED IN: response to cadmium ion, response to cold, translation; LOCATED IN: in 8 components; EXPRESSED IN: 26 plant structures; EXPRESSED DURING: 14 growth stages; CONTAINS I…	Cre16.g659950.t1.1	8229500	8724500	8509780	7434850	7226070	2671420	0.00324922	0.0505722	0.0400743	2226300	3771290	1952850	2169450	2458250	2219420	6799500	6607400	9632700	8370000	6606500	8387200	9445700	10391000	11975000	15415000	4908400	6876600	7766100	8154100	5910200	7227500	9585300	8031700	7933000	6781700	9609900	2404490	1086420	5729500	9534510	3053600	10216000	7659300	475261
A8JB67	tr|A8JB67|A8JB67_CHLRE Nucleolar protein, small subunit of H/ACA snoRNPs OS=Chlamydomonas reinhardtii GN=NHP2 PE=4 SV=1	29.2.2.3.1	protein.synthesis.ribosome biogenesis.Pre-rRNA processing and modifications.snoRNPs	(chl4|516886 : 236.0) no description available & (gnl|cdd|38377 : 143.0) no description available & (loc_os02g49610.1 : 110.0) no description available & (at5g08180 : 107.0) Ribosomal protein L7Ae/L30e/S12e/Gadd45 family protein; FUNCTIONS IN: RNA binding; EXPRESSED IN: 22 plant structures; EXPRESSED DURING: 13 growth stages; CONTAINS InterPro DOMAIN/s: H/ACA ribonucleoprotein complex, subunit Nh…	Cre16.g690500.t1.2	16630300	20308800	25367000	14466300	15321000	17729000	9.0096e-05	0.000328947	0.131364	2789370	3572200	4036050	2354670	2566290	3735800	14405000	17851000	30661000	14680000	20495000	22039000	17764000	22573000	16472000	26388000	24291000	14787000	17788000	30292000	21674000	19022000	22346000	14202000	14163000	14159000	12156000	10754000	18496000	16293000	15690000	23184000	12359000	16317000	16218000
A8HR79	tr|A8HR79|A8HR79_CHLRE Inositol phosphatase-like protein OS=Chlamydomonas reinhardtii GN=THF1 PE=4 SV=1	29.3	protein.targeting	(chl4|514173 : 355.0) no description available & (q84pb7|thf1_orysa : 183.0) Protein THYLAKOID FORMATION1, chloroplast precursor - Oryza sativa (Rice) & (loc_os07g37250.1 : 183.0) no description available & (at2g20890 : 176.0) Chloroplast-localized Thylakoid formation1 gene product involved in vesicle-mediated formation of thylakoid membranes. Thf1 antisense lines contain abnormal chloroplasts ea…	Cre13.g562850.t1.2	6751960	4395330	14577100	13991200	7444030	13234800	0.0195821	1.63498e-05	0.0118884	4665540	3504820	3684200	1691680	2404950	2888780	9193200	9725600	18175000	10973000	1103050	8489300	1934910	12361000	860452	2744990	17404000	11854000	6083700	14253000	5696200	2319310	16780000	12700000	9694200	8720500	13202000	3428590	13505000	15725000	7959900	17253000	14697000	9852100	12077000
A8IV59	tr|A8IV59|A8IV59_CHLRE 22 kDa translocon at the inner membrane of chloroplasts (Fragment) OS=Chlamydomonas reinhardtii GN=TIC22 PE=4 SV=1	29.3.3	protein.targeting.chloroplast	(chl4|515506 : 459.0) no description available & (gnl|cdd|67874 : 92.7) no description available & (at3g23710 : 87.0) Tic22-like family protein; LOCATED IN: chloroplast, chloroplast inner membrane; EXPRESSED IN: 23 plant structures; EXPRESSED DURING: 14 growth stages; CONTAINS InterPro DOMAIN/s: Tic22-like (InterPro:IPR007378); BEST Arabidopsis thaliana protein match is: Tic22-like family protein…	#N/A	6149390	5726460	5986640	6008830	5709540	5851230	0.849551	0.880379	0.995128	2390170	2207480	340083	438601	2166840	1564590	9131800	6460400	6040900	7085600	7318600	6332100	5846800	5811200	1854930	1957800	5781600	6367600	7214200	6414600	6609600	5681300	5539400	5739000	6014800	4714100	5999800	1539720	6787700	6049600	7226900	5366200	6100700	7590900	3806800
A8HYD5	tr|A8HYD5|A8HYD5_CHLRE Glycine cleavage system H protein OS=Chlamydomonas reinhardtii GN=GCSH PE=3 SV=1	1.2.4.4	PS.photorespiration.glycine cleavage.H protein	(chl4|522887 : 288.0) no description available & (gnl|cdd|80837 : 172.0) no description available & (loc_os02g07410.1 : 166.0) no description available & (gnl|cdd|38583 : 164.0) no description available & (at2g35120 : 162.0) Single hybrid motif superfamily protein; FUNCTIONS IN: glycine dehydrogenase (decarboxylating) activity, ATP binding; INVOLVED IN: glycine catabolic process, glycine decarbox…	Cre06.g253350.t1.2	80736400	135918000	59019700	85160500	105640000	45492000	0.0279796	6.28806e-12	0.0151247	8755920	23915700	13192300	9664300	13623000	8042730	83203000	112800000	54269000	77567000	144350000	42116000	79979000	58320000	65729000	171670000	67151000	87264000	115840000	80169000	90676000	134930000	52093000	94184000	121340000	42400000	68843000	83859000	41985000	89168000	97068000	61848000	91314000	104190000	43118000
A8J0E5	tr|A8J0E5|A8J0E5_CHLRE Glutathione reductase OS=Chlamydomonas reinhardtii GN=GSHR2 PE=4 SV=1	21.2.2	redox.ascorbate and glutathione.glutathione	(chl4|519679 : 698.0) no description available & (gnl|cdd|81850 : 376.0) no description available & (gnl|cdd|35626 : 341.0) no description available & (p27456|gshrp_pea : 331.0) Glutathione reductase, chloroplast/mitochondrial precursor (EC 1.8.1.7) (GR) (GRase) (GOR1) - Pisum sativum (Garden pea) & (at3g54660 : 330.0) Encodes glutathione reductase that is most likely localized in the chloroplast…	#N/A	4836670	2121820	3094610	3917250	3586680	2190050	0.666877	0.00631062	0.0598035	1438640	1352800	1376330	607270	1428100	1431720	3556400	1130650	949704	4448300	1565910	4585500	5420500	2026170	7482300	1415010	3839800	4047700	4471300	3096600	4064800	2026220	4069870	3204900	1424690	782614	4478700	5349880	3067180	3993100	3999100	1393570	3314800	3967200	4085900
O22448	tr|O22448|O22448_CHLRE Glutathione peroxidase OS=Chlamydomonas reinhardtii GN=gpxh PE=3 SV=1	21.2.2	redox.ascorbate and glutathione.glutathione	(chl4|510414 : 320.0) no description available & (gnl|cdd|48492 : 241.0) no description available & (gnl|cdd|36864 : 203.0) no description available & (ipr012335 : 162.79039) no description available & (q9lef0|gpx4_mescr : 154.0) Probable phospholipid hydroperoxide glutathione peroxidase (EC 1.11.1.12) (PHGPx) - Mesembryanthemum crystallinum (Common ice plant) & (loc_os11g18170.1 : 150.0) no desc…	Cre10.g458450.t1.1	1599830	1951170	2357180	1843850	2502040	10809200	0.000291203	1.15645e-05	8.85915e-05	575342	647406	1151640	779449	1419050	4877980	1381910	1670600	1511810	1485950	1708610	3522200	2351540	1901360	2240290	1422230	3641400	1238750	1883130	772357	900544	3071250	2793930	2215820	2564110	9713390	1213350	3978260	7990500	2225660	3939780	18672000	1398200	2856640	13907000
A8J6K7	tr|A8J6K7|A8J6K7_CHLRE RNA binding protein OS=Chlamydomonas reinhardtii GN=CHLREDRAFT_192476 PE=4 SV=1	27.3.99	RNA.regulation of transcription.unclassified	(chl4|517596 : 541.0) no description available & (at4g32720 : 111.0) Encodes AtLa1, a member of the highly abundant phosphoprotein La proteins. Predominantly localized to the nucleoplasm and was also detected in the nucleolar cavity. Has RNA binding activity. Required for normal ribosome biogenesis and embryogenesis.; La protein 1 (La1); FUNCTIONS IN: RNA binding; INVOLVED IN: embryo development,…	#N/A	2901310	2895250	2264310	2800090	1731810	1817050	0.16449	0.226225	0.543855	726065	2218240	860872	1045070	804383	910630	3706300	1188110	970170	3567610	2097430	2820600	3064100	2044600	2998900	2533740	1817050	2100600	1890010	2473700	1970320	6766980	3459760	2941200	2342260	1002480	3806000	3096470	737454	1789450	1132470	2712850	4258000	1354870	1733570
A8HMZ3	tr|A8HMZ3|A8HMZ3_CHLRE Predicted protein (Fragment) OS=Chlamydomonas reinhardtii GN=CHLREDRAFT_101947 PE=4 SV=1	27.4	RNA.RNA binding	(chl4|511585 : 270.0) no description available & (gnl|cdd|37452 : 183.0) no description available & (gnl|cdd|48401 : 169.0) no description available & (loc_os04g23820.1 : 161.0) no description available & (at3g59980 : 153.0) Nucleic acid-binding, OB-fold-like protein; FUNCTIONS IN: tRNA binding; LOCATED IN: chloroplast; EXPRESSED IN: 22 plant structures; EXPRESSED DURING: 13 growth stages; CONTAI…	#N/A	3353710	4358000	4430380	3923600	6470350	4945730	0.105577	0.0802672	0.537906	1939580	2057250	1513720	2169370	2324070	1345570	2872490	7132000	1441580	1576130	4931800	4556200	2672350	5007300	5299100	2443680	4948100	1540800	2189930	5729000	6161400	5092600	4900100	6300200	6633200	5341400	811707	2901210	4323200	1806790	6459100	5418400	5499400	10201000	5675100
A8IH75	tr|A8IH75|A8IH75_CHLRE Predicted protein (Fragment) OS=Chlamydomonas reinhardtii GN=CHLREDRAFT_99772 PE=4 SV=1	27.4	RNA.RNA binding	(chl4|524568 : 289.0) no description available & (loc_os11g41890.1 : 175.0) no description available & (at5g47620 : 171.0) RNA-binding (RRM/RBD/RNP motifs) family protein; FUNCTIONS IN: RNA binding, nucleotide binding, nucleic acid binding; INVOLVED IN: biological_process unknown; LOCATED IN: cellular_component unknown; EXPRESSED IN: 24 plant structures; EXPRESSED DURING: 15 growth stages; CONTAI…	#N/A	2453440	2533470	3315780	3104330	2776780	3679330	0.402775	0.316094	0.936957	1332940	1414870	1551910	1601990	1113310	1403930	1654440	838313	2302120	1318780	4417700	1876430	909810	4561200	3883500	2478130	1583940	3011000	1580140	4975800	3943100	3353040	4595200	4096100	3312930	4315600	1586070	4163200	4367000	776877	3765700	4736600	3461200	2139670	3746100
A8IJL3;A8JJF6	tr|A8IJL3|A8IJL3_CHLRE 2-C-methyl-D-erythritol 2,4-cyclodiphosphate synthase OS=Chlamydomonas reinhardtii GN=CHLREDRAFT_188593 PE=3 SV=1;tr|A8JJF6|A8JJF6_CHLRE Predicted protein (Fragment) OS=Chlamydomonas reinhardtii GN=CHLREDRAFT_109429 PE=4 SV=1	16.1.1.5	secondary metabolism.isoprenoids.non-mevalonate pathway.MCS	(chl4|512919 : 385.0) no description available & (at1g63970 : 261.0) Encodes a protein with 2C-methyl-D-erythritol 2,4-cyclodiphosphate synthase activity. The proteins activity was confirmed by heterologous expression of phenotypic complementation of the E. coli ispF mutant. Plants defective in this gene display an albino lethal phenotype.; isoprenoid F (ISPF); FUNCTIONS IN: 2-C-methyl-D-erythrit…	#N/A	5878620	4578180	11417700	9313900	5749840	10384200	0.172183	3.76775e-06	0.0563936	3530460	1715560	1279680	2103950	1898630	1746040	5242500	6557100	13417000	8726800	4521400	11050000	2593900	9437400	2065130	2018220	11298000	11197000	5637500	11722000	5446400	4156700	11582000	13152000	6939200	9012900	9867200	2505850	10024000	7338900	5303700	12714000	8636400	8102400	8840100
A8IZW5	tr|A8IZW5|A8IZW5_CHLRE RAN binding protein, RANBP1 (Fragment) OS=Chlamydomonas reinhardtii GN=CHLREDRAFT_103086 PE=4 SV=1	30.5	signalling.G-proteins	(chl4|525971 : 237.0) no description available & (loc_os03g18180.1 : 140.0) no description available & (at5g58590 : 136.0) Encodes a Ran-binding protein 1 homolog (RanBP1).; RAN binding protein 1 (RANBP1); FUNCTIONS IN: protein binding; INVOLVED IN: protein import into nucleus, translocation; LOCATED IN: cellular_component unknown; EXPRESSED IN: 23 plant structures; EXPRESSED DURING: 14 growth st…	#N/A	8736630	6932840	5104630	7144000	6793620	5715180	0.571407	0.011742	0.376343	1651540	1191600	2331510	1067790	2098730	2591480	7747600	5397100	7988100	9500200	6193800	5502900	11404000	5645900	7581100	7203200	3897400	6910400	7346400	6398200	9276500	8523700	1195280	7918700	6674600	6678500	7552900	2698090	6486200	6186500	7364500	5366900	7187700	8525000	6287500
A8IFZ9	tr|A8IFZ9|A8IFZ9_CHLRE Tryptophan synthase OS=Chlamydomonas reinhardtii GN=MAA7 PE=3 SV=1	13.1.6.5.5	amino acid metabolism.synthesis.aromatic aa.tryptophan.tryptophan synthase	(chl4|520675 : 858.0) no description available & (gnl|cdd|81368 : 724.0) no description available & (p43284|trpb2_maize : 624.0) Tryptophan synthase beta chain 2, chloroplast precursor (EC 4.2.1.20) (Orange pericarp 2) (Fragment) - Zea mays (Maize) & (at5g54810 : 620.0) A.thaliana tryptophan synthase beta subunit (trpB); tryptophan synthase beta-subunit 1 (TSB1); FUNCTIONS IN: tryptophan synthase…	Cre03.g161400.t1.2	4410100	3557020	1880610	4900400	3229550	3835900	0.0126193	2.21983e-05	0.00660554	406549	280787	451105	1039540	870636	1212240	4574900	3115200	1980760	3839100	3784000	1846600	4511300	2489100	4298200	3521090	2121450	5044900	3548400	1704830	4192200	3816400	1140930	6884900	1552270	3945100	4959800	3027040	4923600	4337600	3608400	3730500	4058200	3731700	4117200
A8I3W3	tr|A8I3W3|A8I3W3_CHLRE 4-hydroxy-tetrahydrodipicolinate synthase OS=Chlamydomonas reinhardtii GN=DPS1 PE=3 SV=1	13.1.3.5.1	amino acid metabolism.synthesis.aspartate family.lysine.dihydrodipicolinate synthase	(chl4|519138 : 711.0) no description available & (q42948|dapa_tobac : 419.0) Dihydrodipicolinate synthase, chloroplast precursor (EC 4.2.1.52) (DHDPS) - Nicotiana tabacum (Common tobacco) & (at2g45440 : 414.0) Encodes a protein that likely has dihydropicolinate synthase activity based on its mutant phenotype of decreased lysine levels and increased aspartate levels. The mutant also has increased …	#N/A	12338000	8716120	10844500	10410700	9398650	7096430	0.048256	0.0489955	0.131543	1228360	4551410	1983300	1296440	1623870	3365230	12618000	12753000	9219000	11402000	11209000	8818700	14323000	13227000	13023000	1537420	9326500	11607000	11115000	11511000	11055000	6966200	12965000	10027000	11789000	8607500	11528000	8417100	5375300	10409000	10609000	10037000	8086100	7599700	1419470
A8J1S7	tr|A8J1S7|A8J1S7_CHLRE Bifunctional aspartate kinase/homoserine dehydrogenase OS=Chlamydomonas reinhardtii GN=AHD1 PE=4 SV=1	13.1.3.6.1.10	amino acid metabolism.synthesis.aspartate family.misc.homoserine.bifunctional aspartate kinase/homoserine dehydrogenase	(chl4|521747 : 1330.0) no description available & (at4g19710 : 907.0) Encodes a bifunctional aspartate kinase/homoserine dehydrogenase. These two activities catalyze the first and the third steps toward the synthesis of the essential amino acids threonine, isoleucine and methionine.; aspartate kinase-homoserine dehydrogenase ii (AK-HSDH II); FUNCTIONS IN: homoserine dehydrogenase activity, aspart…	#N/A	2075540	2143030	2574270	1686430	2669140	1348440	0.277585	0.373755	0.124037	1061660	1167780	1179850	591821	1272850	302167	1328900	1348720	2704920	1302510	1300810	4636400	2166940	1444200	4122300	2083600	1993200	1980500	1834970	3026280	1552100	4147060	1640600	2157040	1160800	1462100	2303240	2760190	1603100	1724220	2853520	1330010	893178	3905910	840304
A8JBL3	tr|A8JBL3|A8JBL3_CHLRE N-acetylglutamate synthase (Fragment) OS=Chlamydomonas reinhardtii GN=CHLREDRAFT_121469 PE=3 SV=1	13.1.2.3.2	amino acid metabolism.synthesis.glutamate family.arginine.acetylglutamate kinase	(chl4|516980 : 429.0) no description available & (gnl|cdd|81559 : 316.0) no description available & (at2g37500 : 274.0) arginine biosynthesis protein ArgJ family; FUNCTIONS IN: glutamate N-acetyltransferase activity; INVOLVED IN: arginine biosynthetic process; LOCATED IN: chloroplast; EXPRESSED IN: 22 plant structures; EXPRESSED DURING: 13 growth stages; CONTAINS InterPro DOMAIN/s: Arginine biosy…	#N/A	14195800	10904500	21245500	15557500	9909690	19317300	0.468364	1.5419e-07	0.421527	2816760	4371540	4228140	2369220	2922710	1738990	14039000	8535300	23027000	11373000	15480000	23483000	16424000	17680000	10247000	4520200	22592000	16355000	13444000	26049000	16737000	12543000	14642000	18233000	9313900	18262000	14397000	5330550	18354000	18449000	10895000	17014000	13306000	9667300	20700000
A8J9S9	tr|A8J9S9|A8J9S9_CHLRE UDP-glucose 4-epimerase OS=Chlamydomonas reinhardtii GN=SNE6 PE=3 SV=1	10.1.2	cell wall.precursor synthesis.UGE	(gnl|cdd|31284 : 430.0) no description available & (loc_os05g51670.1 : 422.0) no description available & (at4g10960 : 420.0) Encodes a protein with UDP-D-glucose 4-epimerase activity.; UDP-D-glucose/UDP-D-galactose 4-epimerase 5 (UGE5); FUNCTIONS IN: UDP-glucose 4-epimerase activity, protein dimerization activity; INVOLVED IN: response to stress; LOCATED IN: endomembrane system; EXPRESSED IN: mal…	Cre04.g214502.t1.1	3664320	2456380	4418800	5962220	3692190	5578690	0.00706129	0.0125758	0.595332	1590350	1721000	1272870	1115370	1720050	1701750	2535120	1784360	5984500	5761900	1382040	6090900	1553580	3329700	2880740	5489200	3981700	4781000	2141820	3639400	4473600	1484490	3486600	5259800	5223300	4385100	6445100	5679890	5407200	7667400	2661790	5886300	6501000	2049190	7195800
A8IE53	tr|A8IE53|A8IE53_CHLRE Peptidyl-prolyl cis-trans isomerase, cyclophilin-type OS=Chlamydomonas reinhardtii GN=CYN26 PE=4 SV=1	31.3.1	cell.cycle.peptidylprolyl isomerase	(chl4|520960 : 402.0) no description available & (loc_os01g02080.1 : 150.0) no description available & (at1g74070 : 144.0) Cyclophilin-like peptidyl-prolyl cis-trans isomerase family protein; FUNCTIONS IN: peptidyl-prolyl cis-trans isomerase activity; INVOLVED IN: protein folding; LOCATED IN: chloroplast thylakoid lumen, chloroplast; EXPRESSED IN: 20 plant structures; EXPRESSED DURING: 13 growth …	Cre03.g174750.t1.2	2405520	3607850	3993260	3223510	2834640	4564360	0.746814	0.19728	0.604186	1834920	1923890	1935150	1443620	1581270	2953170	1687020	4213300	5682500	1680020	4355890	1064660	1705530	4795000	1628460	871766	5944700	1582220	5948000	4157500	6149900	2650310	2315170	1375470	1642960	5905200	2621660	4974820	5590800	3660100	1705910	1042760	4097500	1758560	7080100
A8INE5	tr|A8INE5|A8INE5_CHLRE Peptidyl-prolyl cis-trans isomerase, cyclophilin-type OS=Chlamydomonas reinhardtii GN=CYN37 PE=4 SV=1	31.3.1	cell.cycle.peptidylprolyl isomerase	(chl4|523957 : 624.0) no description available & (loc_os07g37830.2 : 303.0) no description available & (at3g15520 : 290.0) Cyclophilin-like peptidyl-prolyl cis-trans isomerase family protein; FUNCTIONS IN: peptidyl-prolyl cis-trans isomerase activity; INVOLVED IN: protein folding; LOCATED IN: thylakoid, thylakoid lumen, chloroplast thylakoid membrane, chloroplast thylakoid lumen, chloroplast; EXP…	Cre06.g303300.t1.2	8252900	8010090	10280500	7846520	8530270	4773220	0.0137336	0.666368	0.00304177	783631	3921850	1301720	1053040	858784	2945680	7044200	8106500	8588700	7839500	11652000	12075000	8000400	9554800	8519200	1433860	9518300	9129700	10128000	10571000	8984400	8730100	11375000	9436200	7288700	7915600	8844500	8363500	1465780	7296900	8948300	5512100	6701300	8438300	8312500
A8IRT4	tr|A8IRT4|A8IRT4_CHLRE Plastid lipid associated protein OS=Chlamydomonas reinhardtii GN=PLAP10 PE=4 SV=1	31.1	cell.organisation	(chl4|521266 : 534.0) no description available & (at4g04020 : 154.0) Fibrillin precursor protein. The fibrillin preprotein, but not the mature protein interacts with ABI2. Regulated by abscisic acid response regulators. Involved in abscisic acid-mediated photoprotection.; fibrillin (FIB); FUNCTIONS IN: structural molecule activity; INVOLVED IN: photoinhibition, response to cold, response to absci…	Cre03.g189300.t1.1	9046430	7791850	3623590	8611380	7592720	3160950	0.723056	3.23292e-05	0.988264	1557080	4562660	1721620	2717100	2406620	1570220	8337800	8898500	2153200	6891800	11989000	1741020	9411800	3265600	8122200	729136	3535700	10498000	11221000	4584300	11017000	6121600	6461700	10749000	7888300	2998700	8014500	2904330	1632490	3722100	7534400	6106800	8211200	8680200	2029900
A8JBI1	tr|A8JBI1|A8JBI1_CHLRE Predicted protein (Fragment) OS=Chlamydomonas reinhardtii GN=CHLREDRAFT_106748 PE=4 SV=1	31.1	cell.organisation	(gnl|cdd|37954 : 280.0) no description available & (loc_os02g55630.1 : 270.0) no description available & (at1g15730 : 261.0) Cobalamin biosynthesis CobW-like protein; CONTAINS InterPro DOMAIN/s: Cobalamin (vitamin B12) biosynthesis CobW-like (InterPro:IPR003495), Cobalamin (vitamin B12) biosynthesis CobW-like, C-terminal (InterPro:IPR011629); BEST Arabidopsis thaliana protein match is: plastid tr…	#N/A	5751030	5729480	6111730	5933530	4597200	3880710	0.0491331	0.360021	0.174477	669058	2345420	1939560	656863	1881760	1066480	5860800	4788000	8216900	5329200	7178600	6321500	5483000	6148400	7055500	8931300	6714100	5467500	4845800	6826400	5310200	2903700	2443110	6520100	5033400	4258200	6422300	5276840	4618600	6349800	2549160	3543100	6098900	5072600	4089600
A8I8Z1	tr|A8I8Z1|A8I8Z1_CHLRE 6,7-dimethyl-8-ribityllumazine synthase OS=Chlamydomonas reinhardtii GN=CHLREDRAFT_186616 PE=3 SV=1	18.3.2	Co-factor and vitamine metabolism.riboflavin.riboflavin synthase	(chl4|518739 : 313.0) no description available & (gnl|cdd|80483 : 184.0) no description available & (at2g44050 : 160.0) 6,7-dimethyl-8-ribityllumazine synthase / DMRL synthase / lumazine synthase / riboflavin synthase [Arabidopsis thaliana]. Acts in the jasmonic acid signaling pathway.; COI1 SUPPRESSOR1 (COS1); FUNCTIONS IN: 6,7-dimethyl-8-ribityllumazine synthase activity; INVOLVED IN: riboflavi…	Cre02.g088850.t1.2	55766300	81757000	39824000	59209700	61412700	29519300	0.114776	4.484e-06	0.141366	7965760	34481400	6915240	5298880	6703280	3551750	66007000	69132000	28724000	55707000	69484000	43163000	49641000	33890000	44807000	143130000	42331000	55285000	66166000	44843000	63151000	60873000	45993000	61979000	54806000	25962000	48655000	67653000	32135000	59532000	55208000	33685000	60572000	67241000	30001000
A8J152	tr|A8J152|A8J152_CHLRE Predicted protein OS=Chlamydomonas reinhardtii GN=CHLREDRAFT_158173 PE=4 SV=1	28.2	DNA.repair	(chl4|519485 : 393.0) no description available & (gnl|cdd|87586 : 188.0) no description available & (gnl|cdd|37345 : 131.0) no description available & (loc_os01g53560.1 : 126.0) no description available & (at3g14890 : 121.0) phosphoesterase; FUNCTIONS IN: DNA binding, catalytic activity, zinc ion binding; EXPRESSED IN: 24 plant structures; EXPRESSED DURING: 15 growth stages; CONTAINS InterPro DOM…	Cre09.g388726.t3.1	2945490	2434450	13492100	2970930	3373660	3423750	0.000498872	3.89748e-06	7.77715e-06	1833330	946325	3866400	1986930	2163030	2733870	1267100	2072450	16185000	2943700	1880630	15057000	4291200	8997000	5870100	4020800	8131800	2017800	2548090	16759000	1283050	1650270	15823000	2168200	992728	5468600	5582500	7339060	1117170	2459600	3577130	1199100	5299200	3071620	7812600
A8HRZ9	tr|A8HRZ9|A8HRZ9_CHLRE Histone H2A OS=Chlamydomonas reinhardtii GN=CHLREDRAFT_187884 PE=3 SV=1	28.1.3.2.1	DNA.synthesis/chromatin structure.histone.core.H2A	(chl4|514278 : 219.0) no description available & (gnl|cdd|36968 : 181.0) no description available & (q8s857|h2av2_orysa : 170.0) Probable histone H2A variant 2 - Oryza sativa (Rice) & (loc_os10g28230.1 : 170.0) no description available & (at1g52740 : 168.0) Encodes HTA9, a histone H2A protein.; histone H2A protein 9 (HTA9); FUNCTIONS IN: DNA binding; INVOLVED IN: detection of temperature stimulus…	Cre13.g567700.t1.2	68554300	42774600	58354700	67465800	35745700	47173500	0.135072	0.000119854	0.664222	9466040	16731200	17146700	10214300	18148500	9203470	82386000	53243000	44643000	62739000	47063000	42214000	67166000	48576000	58931000	14419000	68920000	62182000	42673000	58890000	77922000	56475000	86885000	74010000	36547000	39067000	54403000	3112460	38535000	69927000	33495000	52819000	82837000	42026000	39985000
A8JCT1	tr|A8JCT1|A8JCT1_CHLRE Histone H2B OS=Chlamydomonas reinhardtii GN=HBV1 PE=3 SV=1	28.1.3.2.1	DNA.synthesis/chromatin structure.histone.core.H2A	(chl4|520126 : 164.0) no description available & (loc_os01g05970.1 : 162.0) no description available & (o22582|h2b_goshi : 146.0) Histone H2B - Gossypium hirsutum (Upland cotton) & (at5g22880 : 143.0) Encodes a histone 2B (H2B) protein. This protein can be ubiquitinated in planta, and this modification depends on the HUB1 and HUB2 E3 ubiquitin ligases.; histone B2 (HTB2); FUNCTIONS IN: DNA bindin…	Cre01.g062172.t1.1	3592440	1987320	1949950	3960990	3072020	1359780	0.647744	0.0134858	0.48149	1992080	1416200	814423	2021990	2227360	648505	1450600	353047	2132760	6576200	1515940	3190300	2261100	2542530	2153630	1204260	1429440	5126600	3017080	1154510	3986500	3846300	1250150	3246900	1397410	1177740	4016600	5161740	590628	1542720	6519120	1389200	6265800	1574150	1847800
A8J0R2	tr|A8J0R2|A8J0R2_CHLRE Glycerol-3-phosphate acyltransferase, chloroplastic OS=Chlamydomonas reinhardtii GN=PLSB1 PE=3 SV=1	11.3.1	lipid metabolism.Phospholipid synthesis.1-acylglycerol-3-phosphate O-acyltransferase	(chl4|519900 : 733.0) no description available & (q39639|plsb_cucsa : 275.0) Glycerol-3-phosphate acyltransferase, chloroplast precursor (EC 2.3.1.15) (GPAT) - Cucumis sativus (Cucumber) & (at1g32200 : 272.0) Encodes a chloroplast glycerol-3-phosphate acyltransferase.Involved in the biosynthesis of chloroplast phosphatidylglycerol.; ATS1; FUNCTIONS IN: glycerol-3-phosphate O-acyltransferase activ…	#N/A	8655750	6568880	8108500	10781300	9893480	7603670	0.0890971	0.225524	0.222317	2542420	3739840	2704220	980170	3701960	1066050	10071000	10233000	4616400	11083000	6197200	6786200	5833000	8484000	5056000	1159300	7431000	10238000	9959500	8553400	9653500	5295400	12780000	11914000	15712000	7276500	11162000	4059310	8266800	11645000	9470300	5674800	10115000	10451000	7761400
A8J9X1	tr|A8J9X1|A8J9X1_CHLRE Mitochondrial F1F0 ATP synthase, delta subunit OS=Chlamydomonas reinhardtii GN=ATP4 PE=3 SV=1	9.9	mitochondrial electron transport / ATP synthesis.F1-ATPase	(chl4|518027 : 333.0) no description available & (at5g47030 : 92.8) Encodes the mitochondrial ATP synthase subunit delta.; ATPase, F1 complex, delta/epsilon subunit; FUNCTIONS IN: hydrogen ion transporting ATP synthase activity, rotational mechanism, zinc ion binding; INVOLVED IN: response to salt stress; LOCATED IN: mitochondrion, mitochondrial proton-transporting ATP synthase complex, mitochond…	Cre11.g467707.t1.1	31133500	70766400	36816200	36117700	58867000	38742300	0.964555	3.65314e-05	0.344239	7180240	31690300	9632740	5873030	11165700	10822200	32783000	58046000	23312000	34813000	55469000	53173000	31232000	37579000	17058000	125730000	37425000	33726000	68185000	33261000	37189000	46402000	36147000	43916000	59984000	35171000	27434000	78160000	35963000	33681000	51340000	59558000	37922000	61389000	36093000
Q6UP30	tr|Q6UP30|Q6UP30_CHLRE NADH:ubiquinone oxidoreductase 13 kD-like subunit OS=Chlamydomonas reinhardtii GN=NUOS6 PE=2 SV=1	9.1.2	mitochondrial electron transport / ATP synthesis.NADH-DH.localisation not clear	(chl4|521032 : 294.0) no description available & (at3g03070 : 84.0) NADH-ubiquinone oxidoreductase-related; CONTAINS InterPro DOMAIN/s: Zinc finger, CHCC-type (InterPro:IPR019401), NADH dehydrogenase [ubiquinone] (complex I), iron-sulphur protein 6, mitochondria (InterPro:IPR016668); Has 288 Blast hits to 288 proteins in 139 species: Archae - 0; Bacteria - 2; Metazoa - 142; Fungi - 84; Plants - 4…	Cre03.g178250.t1.2	7933110	9272240	12723700	12183300	10970300	12748300	0.0625759	0.0633118	0.232112	3373120	2582870	4365280	2042670	3102300	1347610	10616000	12791000	5421100	9339900	8279100	16922000	6881500	13174000	1618860	10845000	13091000	10399000	8328700	17136000	8743400	6117400	10598000	13580000	13187000	12050000	10983000	6024100	14761000	10190000	11415000	14167000	13277000	14978000	11992000
A8ISE3	tr|A8ISE3|A8ISE3_CHLRE Predicted protein (Fragment) OS=Chlamydomonas reinhardtii GN=CHLREDRAFT_115715 PE=4 SV=1	35.1	not assigned.no ontology	(chl4|516818 : 233.0) no description available & (at2g44920 : 92.0) Tetratricopeptide repeat (TPR)-like superfamily protein; FUNCTIONS IN: molecular_function unknown; LOCATED IN: thylakoid, thylakoid lumen, chloroplast thylakoid membrane, chloroplast thylakoid lumen, chloroplast; EXPRESSED IN: 24 plant structures; EXPRESSED DURING: 13 growth stages; CONTAINS InterPro DOMAIN/s: Pentapeptide repeat…	#N/A	18155500	23965900	24064500	22056000	23587200	24377000	0.427688	0.116854	0.55932	1764900	10855300	2665340	2096980	3178920	5694180	17815000	27751000	20479000	18891000	30131000	26288000	18408000	22066000	15469000	4774600	25976000	17508000	30588000	26913000	20842000	26585000	22665000	26138000	24827000	25457000	21651000	19130000	19165000	22177000	20914000	27661000	21264000	27308000	19586000
A8J995	tr|A8J995|A8J995_CHLRE Predicted thylakoid lumen protein OS=Chlamydomonas reinhardtii GN=CHLREDRAFT_193119 PE=4 SV=1	35.1	not assigned.no ontology	(chl4|516128 : 358.0) no description available & (loc_os10g35810.1 : 85.5) no description available & (at5g53490 : 84.7) thylakoid lumenal 17.4 kDa protein, chloroplast, identical to SP:P81760 Thylakoid lumenal 17.4 kDa protein, chloroplast precursor (P17.4) {Arabidopsis thaliana}. Putative pentapeptide protein.; Tetratricopeptide repeat (TPR)-like superfamily protein; FUNCTIONS IN: molecular_fun…	#N/A	13460500	15640700	18342800	14814000	13708300	16120500	0.435297	0.0860226	0.401987	1647900	6685160	2472800	1859650	4778630	1148850	13569000	15262000	16706000	10690000	16885000	22303000	14431000	17768000	13814000	4894580	15206000	12728000	18053000	19771000	15531000	23109000	18303000	15282000	17090000	16435000	13390000	4304860	16700000	17748000	14598000	17627000	14216000	16224000	15184000
A8J6G0	tr|A8J6G0|A8J6G0_CHLRE Thylakoid lumenal protein OS=Chlamydomonas reinhardtii GN=CPLD44 PE=4 SV=1	35.1.5	not assigned.no ontology.pentatricopeptide (PPR) repeat-containing protein	(chl4|517543 : 400.0) no description available & (at1g12250 : 195.0) Pentapeptide repeat-containing protein; FUNCTIONS IN: molecular_function unknown; INVOLVED IN: biological_process unknown; LOCATED IN: chloroplast thylakoid membrane, chloroplast thylakoid lumen, chloroplast; EXPRESSED IN: 22 plant structures; EXPRESSED DURING: 13 growth stages; CONTAINS InterPro DOMAIN/s: Pentapeptide repeat (I…	Cre17.g721700.t1.2	5971520	7691860	8787140	6388270	9098230	10397400	0.209452	0.0127041	0.84235	2601430	3830770	830982	2149860	3752600	1810980	9250300	12389000	9541000	5318400	8846900	8853300	6469200	9763210	1362990	1779980	8019000	6525400	7303500	8909110	6902800	8139900	7637200	9188000	12917000	9657900	3961700	2293960	10717000	4697900	11984000	10990000	6063700	9202800	8375700
A8HND3	tr|A8HND3|A8HND3_CHLRE Predicted protein OS=Chlamydomonas reinhardtii GN=CHLREDRAFT_190138 PE=4 SV=1	35.2	not assigned.unknown	(chl4|511667 : 139.0) no description available & (gnl|cdd|38671 : 103.0) no description available & (at5g51720 : 90.5) 2 iron, 2 sulfur cluster binding; FUNCTIONS IN: 2 iron, 2 sulfur cluster binding; INVOLVED IN: biological_process unknown; LOCATED IN: chloroplast stroma, chloroplast; EXPRESSED IN: 20 plant structures; EXPRESSED DURING: 13 growth stages; CONTAINS InterPro DOMAIN/s: Iron sulphur-…	Cre01.g050550.t1.2	6445430	4761430	14226800	7743400	5831030	11210100	0.499828	5.08882e-10	0.0139862	946401	1709530	1407310	1595280	1139190	3390220	7055700	5210800	13822000	6510900	5976900	12491000	4934400	14187000	5770200	2248450	14307000	7533600	6477000	16779000	6867800	3894000	13775000	10338000	7232700	10610000	7351100	3911110	12269000	7201400	5248000	13588000	8820000	6436900	7368900
A8HXM1	tr|A8HXM1|A8HXM1_CHLRE Mitochondrial ribosomal protein L29 OS=Chlamydomonas reinhardtii GN=MRPL29 PE=4 SV=1	35.2	not assigned.unknown	(original description: Mitochondrial ribosomal protein L29 OS=Chlamydomonas reinhardtii GN=MRPL29 PE=4 SV=1)	Cre06.g259850.t1.2	30299000	43783800	47052000	42037000	49059100	43582000	0.252512	0.0849372	0.307673	12263300	11353500	3750810	6901940	21838400	5899470	45865000	59542000	53400000	36478000	38301000	42281000	18967000	48134000	13316000	51466000	47104000	37649000	37718000	46800000	29519000	31892000	44593000	53975000	58071000	46141000	38254000	5952550	46125000	42352000	61045000	52914000	41947000	66039000	40153000
A8I247	tr|A8I247|A8I247_CHLRE Predicted protein OS=Chlamydomonas reinhardtii GN=CHLREDRAFT_76641 PE=4 SV=1	35.2	not assigned.unknown	(chl4|518943 : 575.0) no description available & (at3g03890 : 189.0) FMN binding; FUNCTIONS IN: FMN binding; LOCATED IN: chloroplast; EXPRESSED IN: 23 plant structures; EXPRESSED DURING: 15 growth stages; CONTAINS InterPro DOMAIN/s: Protein of unknown function DUF2470 (InterPro:IPR019595), FMN-binding split barrel (InterPro:IPR012349), Pyridoxamine 5&apos;-phosphate oxidase-like, FMN-binding doma…	Cre02.g098250.t1.2	6697130	8256760	11035300	6802930	6697820	8449650	0.115056	0.0164534	0.420766	1531940	4145770	2304540	802845	2893950	2374540	6017300	11040000	13750000	8400600	10753000	12126000	8648600	10192000	4679900	1114100	9015200	6087800	10193000	8038400	6348600	8183700	13090000	5881000	10154000	5838500	7312500	2072050	11975000	7225500	5503900	8592100	5912000	5617300	7618200
A8I3E9	tr|A8I3E9|A8I3E9_CHLRE Predicted protein (Fragment) OS=Chlamydomonas reinhardtii GN=CHLREDRAFT_166690 PE=4 SV=1	35.2	not assigned.unknown	(original description: Predicted protein (Fragment) OS=Chlamydomonas reinhardtii GN=CHLREDRAFT_166690 PE=4 SV=1)	#N/A	6669770	6185910	11060700	9638340	8010590	14870300	0.019237	0.000402515	0.762814	3849100	3286300	3743670	4031850	2222890	2075630	9883300	9075500	7347000	8455100	7781200	17443000	1048670	7735800	2493260	2353600	12181000	8999600	8809600	12080000	9138700	2909640	9577110	10668000	9623100	16663000	2051520	3789530	11941000	13219000	8615900	17376000	11595000	9296700	13333000
A8IDY8	tr|A8IDY8|A8IDY8_CHLRE Putative uncharacterized protein OS=Chlamydomonas reinhardtii GN=CHLREDRAFT_182801 PE=4 SV=1	35.2	not assigned.unknown	(original description: Uncharacterized protein OS=Chlamydomonas reinhardtii GN=CHLREDRAFT_182801 PE=4 SV=1)	Cre03.g176100.t1.2	7248180	2629050	3813270	6532250	3469620	5137620	0.476609	6.02631e-06	0.23983	1498530	997322	1301260	1803150	785277	2165560	9690500	3865500	5789500	6871100	2270200	3334000	6270300	3333800	5307300	1197770	4932700	7545800	3150000	2213300	7804100	2661800	3276300	9762700	3281800	4550500	5326600	4888550	3686400	5074100	2858900	8590600	7381700	2674900	2586600
A8IHB6	tr|A8IHB6|A8IHB6_CHLRE Predicted protein OS=Chlamydomonas reinhardtii GN=CHLREDRAFT_161874 PE=4 SV=1	35.2	not assigned.unknown	(original description: Predicted protein OS=Chlamydomonas reinhardtii GN=CHLREDRAFT_161874 PE=4 SV=1)	#N/A	8029080	8102920	8685020	9843020	9032550	9788580	0.112485	0.809103	0.883795	1912810	3095940	2402950	1332700	2481150	2368930	11557000	11054000	12135000	8263200	10420000	6809600	6637800	7958500	6126900	3679260	10596000	8049200	9153100	8958600	7540400	6208200	5652400	11982000	6254000	13632000	9653100	7489700	8067200	9124000	6906800	11651000	8641200	11798000	8757900
A8IML7	tr|A8IML7|A8IML7_CHLRE Hypothetical translation initiation factor (Fragment) OS=Chlamydomonas reinhardtii GN=EIF3X PE=4 SV=1	35.2	not assigned.unknown	(original description: Hypothetical translation initiation factor (Fragment) OS=Chlamydomonas reinhardtii GN=EIF3X PE=4 SV=1)	#N/A	7254430	6974920	12585000	9053450	8942270	9784880	0.829183	0.0163095	0.0811344	2769700	5671480	1671570	1583600	1828390	1902350	9165800	9481400	11702000	1838300	11618000	12081000	7600900	12852000	7759800	661714	10527000	7722400	12062000	12836000	9439400	1051480	15512000	8089200	10959000	11661000	10644000	5891140	10584000	10197000	10085000	9010000	7852800	9599400	10160000
A8IS75	tr|A8IS75|A8IS75_CHLRE Predicted protein OS=Chlamydomonas reinhardtii GN=CHLREDRAFT_206257 PE=4 SV=1	35.2	not assigned.unknown	(original description: Predicted protein OS=Chlamydomonas reinhardtii GN=CHLREDRAFT_206257 PE=4 SV=1)	Cre16.g684150.t1.2	6861550	7736870	4115140	7336930	6445010	3179930	0.475499	0.000245965	0.542133	1615160	3525420	1744740	392179	2385700	1549180	6829600	8296000	1938460	6372700	10484000	1950100	8933100	4778000	4401700	1635250	5593500	6304100	8535300	5827400	8328100	9733800	4603400	7575900	8214000	2402190	6983400	7439100	3987500	7837400	7444700	5369900	7482000	7106200	4101700
A8IU42	tr|A8IU42|A8IU42_CHLRE Predicted protein OS=Chlamydomonas reinhardtii GN=CHLREDRAFT_189615 PE=4 SV=1	35.2	not assigned.unknown	(original description: Predicted protein OS=Chlamydomonas reinhardtii GN=CHLREDRAFT_189615 PE=4 SV=1)	Cre07.g349350.t1.2	21150500	25919800	16842800	22270700	24121300	14962700	0.810809	0.015827	0.839755	2957280	10631500	4599990	4122230	11038600	5872970	19082000	29622000	25966000	23010000	32648000	14143000	25130000	15750000	16731000	9743100	16807000	21929000	36374000	14014000	21021000	21212000	14377000	27747000	24108000	15399000	16816000	2860600	12242000	21095000	26636000	17749000	18721000	26617000	8358100
A8IVH0	tr|A8IVH0|A8IVH0_CHLRE Predicted protein OS=Chlamydomonas reinhardtii GN=CHLREDRAFT_190281 PE=4 SV=1	35.2	not assigned.unknown	(original description: Predicted protein OS=Chlamydomonas reinhardtii GN=CHLREDRAFT_190281 PE=4 SV=1)	Cre12.g537000.t1.2	24386700	34301600	44478200	26561500	27649800	49076800	0.989154	4.50143e-07	0.201097	2473840	8272580	8355830	2298420	1817830	14126300	28667000	35652000	54822000	25311000	33186000	49253000	24085000	39282000	23247000	47341000	50658000	23720000	25160000	39925000	21290000	30169000	32929000	26824000	25901000	45490000	28455000	27461000	46942000	27084000	28965000	48837000	22356000	25318000	36964000
A8IZY9	tr|A8IZY9|A8IZY9_CHLRE Cell wall protein pherophorin-C15 OS=Chlamydomonas reinhardtii GN=PHC15 PE=4 SV=1	35.2	not assigned.unknown	(original description: Cell wall protein pherophorin-C15 OS=Chlamydomonas reinhardtii GN=PHC15 PE=4 SV=1)	#N/A	24331300	23422000	160850000	26123500	36480100	161100000	0.787692	2.92449e-14	0.774775	2099010	4217670	49393300	3477240	19491600	29100300	25004000	27674000	169560000	23104000	27948000	253350000	26235000	119270000	21732000	18699000	128960000	22846000	22410000	161740000	27067000	20379000	132220000	28357000	44781000	154180000	22449000	3885810	203250000	27965000	60107000	158780000	21256000	47369000	113360000
A8J3U6	tr|A8J3U6|A8J3U6_CHLRE Predicted protein OS=Chlamydomonas reinhardtii GN=CHLREDRAFT_158367 PE=4 SV=1	35.2	not assigned.unknown	(original description: Predicted protein OS=Chlamydomonas reinhardtii GN=CHLREDRAFT_158367 PE=4 SV=1)	#N/A	7628670	3768110	31697800	7844900	8707130	34668500	0.0993293	8.01719e-18	0.277925	1560090	1532570	6169180	1698760	4314290	3491520	7806300	3906300	26260000	6634100	5425900	38225000	8253800	28649000	5281100	1690600	24691000	7892700	4974700	33056000	9904000	2843040	39306000	6994400	5328300	34309000	6036500	4143200	38624000	10186000	9301100	36814000	6810700	16007000	28670000
A8J525	tr|A8J525|A8J525_CHLRE Predicted protein OS=Chlamydomonas reinhardtii GN=CHLREDRAFT_192175 PE=4 SV=1	35.2	not assigned.unknown	(original description: Predicted protein OS=Chlamydomonas reinhardtii GN=CHLREDRAFT_192175 PE=4 SV=1)	Cre09.g416800.t1.2	3288810	4838600	6300470	4994820	6981450	6866720	0.0120541	0.00261138	0.488399	1565150	2725030	984104	1737790	824152	1512360	3096810	6490200	5516600	1299670	1133080	7991600	1689390	5152100	3793700	2797700	6240000	4730700	7475700	6455700	5122600	6296300	6446800	5185500	7174400	7057200	5995200	7993800	7728900	1812440	6931200	7582200	6078000	6795000	8017900
A8J538	tr|A8J538|A8J538_CHLRE Predicted protein OS=Chlamydomonas reinhardtii GN=CHLREDRAFT_184707 PE=4 SV=1	35.2	not assigned.unknown	(original description: Predicted protein OS=Chlamydomonas reinhardtii GN=CHLREDRAFT_184707 PE=4 SV=1)	Cre09.g417200.t1.2	3436090	2016520	2841230	3005280	1847420	2323680	0.33796	0.0643802	0.939194	1501120	1349500	1728370	1153980	909970	639454	912646	693366	5687200	4752400	4058300	1938960	4191200	1758910	4106700	1394870	2945200	4357000	2665800	879622	2296600	1270250	3837500	3932800	1406370	2521900	3501300	2211060	2257250	727681	2071240	1573670	3568200	1254900	1646360
A8J742	tr|A8J742|A8J742_CHLRE Predicted protein (Fragment) OS=Chlamydomonas reinhardtii GN=CHLREDRAFT_95661 PE=4 SV=1	35.2	not assigned.unknown	(original description: Predicted protein (Fragment) OS=Chlamydomonas reinhardtii GN=CHLREDRAFT_95661 PE=4 SV=1)	#N/A	4430290	5701180	6448750	3320490	4943840	5795690	0.313913	0.084272	0.969627	1770120	2833910	2917610	1294530	1057550	3518570	6375400	8598200	3958800	5824000	6759500	2717900	4385300	7390600	1816850	1483220	7358600	2890700	7379400	6268600	5289500	4285600	10998000	3919600	5574600	4919000	938119	3429630	5463900	3848300	5699500	12470000	2938300	3939800	4713300
A8JEH2	tr|A8JEH2|A8JEH2_CHLRE Pyruvate-ferredoxin oxidoreductase OS=Chlamydomonas reinhardtii GN=PRF1 PE=4 SV=1	35.2	not assigned.unknown	(original description: Pyruvate-ferredoxin oxidoreductase OS=Chlamydomonas reinhardtii GN=PRF1 PE=4 SV=1)	#N/A	1538840	2869560	5729480	1709040	2941630	4472170	0.537667	0.000146965	0.545641	594948	1802520	2850030	713947	2262400	989139	1569830	5748170	8459500	1116020	2301990	10117000	1406710	3189700	2560380	3343700	3861300	839888	1099880	3988400	1740190	1854090	4761000	735593	1874070	3746700	1392120	6102890	3794200	2857810	1947690	3380600	1553770	1250490	5544800
A8JF05	tr|A8JF05|A8JF05_CHLRE Ribosomal protein L28 OS=Chlamydomonas reinhardtii GN=RPL28 PE=4 SV=1	35.2	not assigned.unknown	(original description: Ribosomal protein L28 OS=Chlamydomonas reinhardtii GN=RPL28 PE=4 SV=1)	#N/A	42401000	35620200	35031200	47847800	33409500	42807200	0.182847	0.0085063	0.285025	2481880	5879650	3451660	7149120	15619200	1485800	39821000	40200000	31216000	46309000	26318000	32374000	40627000	40838000	42730000	33378000	36468000	40785000	39967000	35613000	44134000	38238000	33678000	57270000	30041000	42250000	43973000	3683280	45737000	46795000	37093000	42136000	40862000	42608000	42794000
A8JHA9	tr|A8JHA9|A8JHA9_CHLRE Glutaredoxin, CPYC type OS=Chlamydomonas reinhardtii GN=GRX1 PE=4 SV=1	35.2	not assigned.unknown	(original description: Glutaredoxin, CPYC type OS=Chlamydomonas reinhardtii GN=GRX1 PE=4 SV=1)	#N/A	9235970	18627500	20052500	16694800	22220000	18180000	0.0914724	0.00480939	0.125847	4299100	10769200	3922560	3289290	4003940	4313150	10679000	24104000	14746000	10498000	16233000	16136000	8402900	19654000	1145930	3204520	23605000	11068000	32353000	24145000	13622000	17243000	22029000	12885000	21043000	17533000	15860000	19802000	16783000	16513000	19373000	23699000	18467000	29828000	14083000
Q6QAY0	tr|Q6QAY0|Q6QAY0_CHLRE Mitochondrial NADH:ubiquinone oxidoreductase 16 kDa subunit OS=Chlamydomonas reinhardtii GN=NUOP5 PE=2 SV=1	35.2	not assigned.unknown	(original description: Mitochondrial NADH:ubiquinone oxidoreductase 16 kDa subunit OS=Chlamydomonas reinhardtii GN=NUOP5 PE=2 SV=1)	Cre08.g378050.t1.2	8293000	8871890	10045200	8184380	7763770	11082700	0.926952	0.0283046	0.537007	1572860	3898380	1388690	713555	2051190	2993720	9638000	8269700	12050000	7944500	10950000	11152000	9054800	9410400	5535900	2444730	10106000	7854800	10220000	9397700	9730000	12475000	8155200	9181700	9036900	10865000	8822800	3749530	8531300	7645900	9018200	14470000	7877700	9071400	8549600
Q6UKY8	tr|Q6UKY8|Q6UKY8_CHLRE NADH:ubiquinone oxidoreductase 14 kDa subunit OS=Chlamydomonas reinhardtii GN=NUOB22 PE=2 SV=1	35.2	not assigned.unknown	(original description: NADH:ubiquinone oxidoreductase 14 kDa subunit OS=Chlamydomonas reinhardtii GN=NUOB22 PE=2 SV=1)	Cre11.g467668.t1.1	6921180	8971980	12317300	12277000	10713500	13544800	0.00562738	0.00994454	0.14768	3197060	2121600	2227270	1967180	3132190	3224260	7153200	11242000	16362000	11044000	11102000	10675000	3930900	13385000	2859900	7873000	11789000	9847900	8232100	10872000	6691200	6410800	10821000	14004000	13383000	11940000	11377000	5227460	10257000	15305000	12952000	18781000	10657000	13011000	12096000
Q84X79	tr|Q84X79|Q84X79_CHLRE CR008 protein OS=Chlamydomonas reinhardtii GN=CHLREDRAFT_188222 PE=4 SV=1	35.2	not assigned.unknown	(original description: CR008 protein OS=Chlamydomonas reinhardtii GN=CHLREDRAFT_188222 PE=4 SV=1)	Cre03.g169900.t1.2	3480180	2778680	2188370	3550470	2980300	2109700	0.832192	0.00225256	0.92687	446346	1101340	553152	1255820	989477	514095	3322000	3721200	1287200	4080200	3499300	1753300	2791600	2555700	3286600	1293070	2393700	3664900	3471400	2397100	3735800	1908450	2743200	4427800	3365900	2341000	1162700	4456820	1689200	3643700	1767880	1590200	3543800	3059940	2846230
Q84X82	tr|Q84X82|Q84X82_CHLRE Flagella membrane glycoprotein OS=Chlamydomonas reinhardtii GN=FMG1-2 PE=4 SV=1	35.2	not assigned.unknown	(original description: Flagella membrane glycoprotein OS=Chlamydomonas reinhardtii GN=FMG1-2 PE=4 SV=1)	#N/A	21164500	7017230	81048700	15815200	13536000	41666300	0.0304563	5.27802e-07	0.0171705	10116700	6058500	41233000	3672220	7671460	12067300	14200000	2449590	67838000	17269000	15889000	164220000	36780000	70691000	30803000	3860300	60375000	15932000	2164240	69213000	12003000	10723000	53955000	15183000	15892000	37932000	16425000	5036730	58960000	16173000	21900000	22259000	16822000	18814000	43190000
Q8HTL3	sp|Q8HTL3|RK23_CHLRE 50S ribosomal protein L23, chloroplastic OS=Chlamydomonas reinhardtii GN=rpl23 PE=3 SV=1	35.2	not assigned.unknown	(original description: 50S ribosomal protein L23, chloroplastic OS=Chlamydomonas reinhardtii GN=rpl23 PE=3 SV=1)	#N/A	6072020	4686680	4998650	8627270	5276620	4557750	0.11608	0.000642265	0.0793869	2472600	1321600	1164560	1370450	1630840	1076770	1170800	5760800	6668000	8184600	5125800	3515800	6675100	5772900	6644300	2408000	4427400	6664900	4791400	4173900	7092400	5347400	5433900	9152500	5177200	5937700	8557900	2140120	4251200	8435000	5920000	5029400	10535000	5447300	5007500
A8JGY3	tr|A8JGY3|A8JGY3_CHLRE Adenylate kinase 4 (Fragment) OS=Chlamydomonas reinhardtii GN=ADK4 PE=3 SV=1	23.4.1	nucleotide metabolism.phosphotransfer and pyrophosphatases.adenylate kinase	(chl4|514060 : 375.0) no description available & (at5g63400 : 271.0) encodes a protein similar to adenylate kinase.; adenylate kinase 1 (ADK1); FUNCTIONS IN: copper ion binding, adenylate kinase activity; INVOLVED IN: response to cadmium ion; LOCATED IN: mitochondrion, plasma membrane; EXPRESSED IN: 24 plant structures; EXPRESSED DURING: 13 growth stages; CONTAINS InterPro DOMAIN/s: Adenylate kin…	#N/A	7978510	7812000	9078170	12555800	9065040	12110800	0.000562731	0.0713251	0.218866	3917920	2386580	1280800	1912320	1486940	1232010	10956000	11529000	10496000	9715300	7718400	10684000	4588200	9298800	1629550	4887000	8154400	10960000	7744600	8014800	10022000	7181000	7821000	14216000	9048100	10251000	12019000	6346770	13289000	12974000	9401400	12291000	9741700	10465000	11879000
A8JCW5	tr|A8JCW5|A8JCW5_CHLRE Predicted protein OS=Chlamydomonas reinhardtii GN=CHLREDRAFT_82208 PE=4 SV=1	29.5	protein.degradation	(chl4|510759 : 599.0) no description available & (gnl|cdd|80775 : 431.0) no description available & (at2g24200 : 369.0) Cytosol aminopeptidase family protein; FUNCTIONS IN: manganese ion binding, metalloexopeptidase activity, aminopeptidase activity; INVOLVED IN: proteolysis; EXPRESSED IN: 23 plant structures; EXPRESSED DURING: 13 growth stages; CONTAINS InterPro DOMAIN/s: Peptidase M17, leucyl a…	#N/A	7045000	5809550	7093270	6080650	5998700	5666420	0.089825	0.489079	0.337553	979890	2620700	1525470	688859	668886	633299	6303100	5863300	7382800	6101000	6648100	9982010	7754500	6346700	8669700	8750500	6910400	6665200	6213500	6177600	6776500	1572360	5760100	5462100	5065000	5348700	5618300	6386590	5924900	6052100	6027700	4676700	6001900	5306600	5777000
A8IZZ4;A8JF18_CHLREUbiquitin,minorisoformOS=ChlamydomonasreinhardtiiGN=UBQ1a;A8JCX9;A8JF17_CHLREBi-ubiquitin,majorisoformOS=ChlamydomonasreinhardtiiGN=UBQ1a	tr|A8IZZ4|A8IZZ4_CHLRE Bi-ubiquitin OS=Chlamydomonas reinhardtii GN=UBQ2 PE=2 SV=1;tr|A8JF18|A8JF18_CHLRE Ubiquitin, minor isoform OS=Chlamydomonas reinhardtii GN=UBQ1a|UBQ1b PE=4 SV=1;tr|A8JCX9|A8JCX9_CHLRE Ribosomal protein L40 OS=Chlamydomonas reinhardt	29.5.11	protein.degradation.ubiquitin	(chl4|526012 : 248.0) no description available & (at1g31340 : 236.0) Encodes a ubiquitin-related protein that is conjugated to target proteins by neddylation. It has been shown to be conjugated to the cullin AtCUL1. The RUB-conjugation pathway has been implicated in in auxin response.; related to ubiquitin 1 (RUB1); INVOLVED IN: protein modification process, response to auxin stimulus, protein ne…	#N/A	25037500	21746600	17987200	26986300	23182000	19873200	0.480429	0.0760113	0.995417	4344910	12344100	2442920	7228420	9891130	3554470	26530000	25248000	19363000	29122000	21675000	17154000	30745000	13620000	21822000	1472080	18029000	21078000	34876000	19163000	20928000	25462000	20594000	31196000	31544000	16299000	30251000	3764780	15256000	30543000	27037000	24892000	14084000	25069000	20968000
A8HQ77	tr|A8HQ77|A8HQ77_CHLRE Predicted protein OS=Chlamydomonas reinhardtii GN=CHLREDRAFT_129070 PE=3 SV=1	29.5.11.3	protein.degradation.ubiquitin.E2	(chl4|511156 : 293.0) no description available & (at1g16890 : 254.0) UBC36/UBC13B encodes a protein that may play a role in DNA damage responses and error-free post-replicative DNA repair. It can bind to the MMZ/UEV1 proteins in vitro.; ubiquitin-conjugating enzyme 36 (UBC36); CONTAINS InterPro DOMAIN/s: Ubiquitin-conjugating enzyme/RWD-like (InterPro:IPR016135), Ubiquitin-conjugating enzyme, E2 …	Cre01.g026600.t1.2	3723700	3017790	2761110	6891920	4776700	6422620	2.58464e-05	0.18534	0.384148	1969410	1965470	1470770	997253	2175610	1306520	4789400	5989100	2404870	6025000	1244290	1573870	2017340	1122510	1055530	2416790	5099500	5328100	3931600	3803600	3126800	1507150	2562300	6359300	6803900	4459300	7489800	3771060	5784800	7958700	1600770	8173800	7145100	7280900	6890700
A8IR87	tr|A8IR87|A8IR87_CHLRE 26S proteasome regulatory subunit OS=Chlamydomonas reinhardtii GN=RPN12 PE=4 SV=1	29.5.11.20	protein.degradation.ubiquitin.proteasom	(chl4|517257 : 444.0) no description available & (loc_os07g25420.1 : 221.0) no description available & (gnl|cdd|38361 : 215.0) no description available & (at1g64520 : 211.0) regulatory particle non-ATPase 12A (RPN12a); FUNCTIONS IN: peptidase activity; INVOLVED IN: in 14 processes; LOCATED IN: proteasome complex, nucleus, proteasome regulatory particle, lid subcomplex, chloroplast envelope; EXPRE…	#N/A	2954700	2596940	8046970	4328320	3636900	6875970	0.567566	1.88904e-07	0.106095	1538490	1729160	1223740	1100330	2078980	1374300	2795800	5549300	9564100	4287200	2616500	7842100	1186890	7529300	1859700	2031310	9291790	5262700	1275130	7816800	2335900	1512470	6237700	2370640	5614000	5336200	3932500	2784680	8978190	4704300	2472210	5881400	4378300	6794600	7188200
A8IRE2	tr|A8IRE2|A8IRE2_CHLRE Proteasome subunit alpha type OS=Chlamydomonas reinhardtii GN=POA1 PE=3 SV=1	29.5.11.20	protein.degradation.ubiquitin.proteasom	(chl4|517191 : 445.0) no description available & (gnl|cdd|48452 : 353.0) no description available & (gnl|cdd|35403 : 347.0) no description available & (q9xg77|psa6_tobac : 329.0) Proteasome subunit alpha type 6 (EC 3.4.25.1) (20S proteasome alpha subunit A) (20S proteasome subunit alpha-1) - Nicotiana tabacum (Common tobacco) & (at2g05840 : 328.0) Encodes 20S proteasome subunit PAA2 (PAA2).; 20S …	Cre17.g705400.t1.2	6138000	4520950	6094930	5027670	3686110	6058530	0.135234	0.00484661	0.616168	803950	1818530	1261710	1361130	1774460	1159350	6128100	4446700	8240100	6267200	5487000	6536100	6027800	5061500	6785200	1664770	5761600	4676600	4453800	4697600	6943100	6552500	6272700	7416000	5394000	5475100	4392600	3076000	5726700	4341300	1319770	6896000	5544100	2056900	6419100
A8HQ74	tr|A8HQ74|A8HQ74_CHLRE T-complex protein, eta subunit OS=Chlamydomonas reinhardtii GN=CCT7 PE=3 SV=1	29.6	protein.folding	(ipr002423 : 1500.0) Chaperonin Cpn60/TCP-1 & (chl4|511155 : 1011.0) no description available & (gnl|cdd|48157 : 891.0) no description available & (gnl|cdd|35582 : 820.0) no description available & (at3g11830 : 753.0) TCP-1/cpn60 chaperonin family protein; FUNCTIONS IN: unfolded protein binding, ATP binding; LOCATED IN: cellular_component unknown; EXPRESSED IN: 24 plant structures; EXPRESSED DURI…	#N/A	2320050	2341860	4179320	1722310	2465540	5146220	0.773202	5.13805e-05	0.353275	1846540	781246	1626140	911713	1119350	1138670	1450030	1462750	5410000	1813430	2532640	3116100	1536730	5079800	6078100	2830350	5155100	1417580	3270510	4991200	1624420	1613070	1323700	2593770	1590980	5688200	968174	4474500	4763600	3070550	2655420	4837500	1063920	1501030	6845000
A8HTG4	tr|A8HTG4|A8HTG4_CHLRE Peptidylprolyl isomerase OS=Chlamydomonas reinhardtii GN=FKB20-2 PE=4 SV=1	29.6	protein.folding	(chl4|514490 : 504.0) no description available & (at3g60370 : 207.0) Encodes an immunophilin, FKBP20-2, that belongs to the FK-506 binding protein (FKBP) subfamily functioning as peptidyl-prolyl isomerases (PPIases) in protein folding. FKBP20-2 has a unique pair of cysteines at the C terminus and was found to be reduced by thioredoxin (Trx) (itself reduced by NADPH by means of NADP-Trx reductase)…	#N/A	11352600	13107000	10922300	10000800	13592800	8272600	0.338446	0.0320031	0.531607	2341990	6433370	3587020	1102630	1082680	3208010	10750000	16286000	4111000	9417200	16816000	13239000	11211000	10121000	13623000	1836160	11470000	8552500	13709000	13719000	14562000	16888000	12874000	10671000	13834000	8525700	11546000	12733000	9372200	10147000	12304000	10980000	8690400	14168000	9717900
A8JEI4	tr|A8JEI4|A8JEI4_CHLRE Peptidylprolyl isomerase OS=Chlamydomonas reinhardtii GN=FKB16-8 PE=4 SV=1	29.6	protein.folding	(chl4|512268 : 329.0) no description available & (loc_os07g04160.2 : 97.1) no description available & (at5g13410 : 88.6) FKBP-like peptidyl-prolyl cis-trans isomerase family protein; FUNCTIONS IN: FK506 binding, peptidyl-prolyl cis-trans isomerase activity; INVOLVED IN: protein folding; LOCATED IN: thylakoid, thylakoid lumen, chloroplast thylakoid membrane, chloroplast thylakoid lumen, chloroplas…	#N/A	7586470	10311800	11660200	7683470	10043600	8339150	0.123448	0.0112245	0.114892	796268	4799140	1770820	643843	1706540	723316	6456900	12014000	11640000	8570700	13757000	14876000	7138200	11164000	7342200	2009010	11933000	8401600	13202000	10722000	7609200	10577000	9626400	8647200	7539700	8026800	7727100	11420000	8941600	7575700	10004000	9216100	6632100	12035000	8045200
A8IXR5	tr|A8IXR5|A8IXR5_CHLRE Eukaryotic initiation factor OS=Chlamydomonas reinhardtii GN=EIF4E PE=3 SV=1	29.2.3	protein.synthesis.initiation	(chl4|521497 : 399.0) no description available & (gnl|cdd|85593 : 204.0) no description available & (gnl|cdd|36883 : 191.0) no description available & (o81481|if4e1_maize : 179.0) Eukaryotic translation initiation factor 4E-1 (eIF4E-1) (eIF-4E-1) (mRNA cap-binding protein) (eIF-4F 25 kDa subunit) (eIF-4F p26 subunit) - Zea mays (Maize) & (at1g29550 : 175.0) Eukaryotic initiation factor 4E protein…	Cre03.g199900.t1.2	12883200	13869200	16401700	12345800	13916500	12253500	0.10508	0.309498	0.160137	1924860	6405760	544278	646128	2062670	1876100	14026000	14559000	16132000	10889000	16168000	16758000	12107000	16217000	14819000	2997840	16680000	10626000	15675000	17071000	14832000	19946000	15552000	12049000	12326000	14592000	13034000	10541000	13261000	11959000	15077000	12183000	11852000	15968000	11813000
A8JGK1	tr|A8JGK1|A8JGK1_CHLRE Ribosomal protein S17 OS=Chlamydomonas reinhardtii GN=RPS17 PE=3 SV=1	29.2.1.2.1.17	protein.synthesis.ribosomal protein.eukaryotic.40S subunit.S17	(chl4|512805 : 243.0) no description available & (gnl|cdd|35408 : 187.0) no description available & (at5g04800 : 169.0) Ribosomal S17 family protein; FUNCTIONS IN: structural constituent of ribosome; INVOLVED IN: translation; LOCATED IN: ribosome, intracellular; EXPRESSED IN: male gametophyte, pollen tube; EXPRESSED DURING: L mature pollen stage, M germinated pollen stage; CONTAINS InterPro DOMAI…	Cre12.g498250.t1.2	51550300	31474400	38629200	52019100	39237200	43242500	0.276714	0.00192648	0.67807	5120030	16490800	5990340	9598030	10678400	9680310	55466000	33948000	39444000	53681000	41231000	27995000	57602000	45072000	50151000	2413100	36093000	43427000	40255000	41232000	48975000	39525000	41939000	56857000	41209000	44651000	65967000	19753000	40705000	56043000	47728000	35626000	49825000	40554000	35458000
A8HVK4	tr|A8HVK4|A8HVK4_CHLRE Ribosomal protein S27a OS=Chlamydomonas reinhardtii GN=RPS27a PE=4 SV=1	29.2.1.2.1.27	protein.synthesis.ribosomal protein.eukaryotic.40S subunit.S27	(chl4|523337 : 233.0) no description available & (gnl|cdd|35228 : 137.0) no description available & (at1g23410 : 129.0) Ribosomal protein S27a / Ubiquitin family protein; FUNCTIONS IN: structural constituent of ribosome; INVOLVED IN: protein ubiquitination involved in ubiquitin-dependent protein catabolic process, translation; LOCATED IN: cytosolic small ribosomal subunit, plasma membrane; EXPRES…	Cre06.g273600.t1.2	13135700	9236270	24836300	17250500	15947400	28619700	0.0817503	0.000168331	0.865627	4434150	6455460	5050650	8820280	7422210	10130700	7256800	18100000	28867000	14625000	10490000	14757000	15059000	26606000	8283400	3916370	25971000	18732000	11672000	26823000	14858000	2003000	25994000	24306000	17259000	21388000	3018100	6654000	36169000	20228000	9457400	38629000	15924000	21467000	19051000
A8HQ81	tr|A8HQ81|A8HQ81_CHLRE Ribosomal protein L11 OS=Chlamydomonas reinhardtii GN=RPL11 PE=3 SV=1	29.2.1.2.2.16	protein.synthesis.ribosomal protein.eukaryotic.60S subunit.L16	(chl4|511164 : 320.0) no description available & (p50881|rl11_chlre : 306.0) 60S ribosomal protein L11 - Chlamydomonas reinhardtii & (gnl|cdd|35618 : 259.0) no description available & (loc_os02g14059.1 : 256.0) no description available & (at2g42740 : 253.0) encodes a cytosolic ribosomal protein L16, which is a constituent of 60S large ribosomal complex. Gene is expressed in root stele and anthers…	Cre01.g027000.t1.2	15748700	11471900	11818200	12460500	9747200	14617700	0.424487	0.0231695	0.0523194	3686030	5174280	2241070	1587100	1611250	2809270	17336000	8469600	12629000	17052000	8155100	15477000	13836000	9351400	21058000	20591000	11152000	15065000	10077000	9799800	10145000	10067000	12500000	13517000	9664600	13645000	14341000	6604600	10971000	11126000	10321000	12897000	11635000	10461000	14314000
A8JHU2	tr|A8JHU2|A8JHU2_CHLRE 60S ribosomal protein L36 OS=Chlamydomonas reinhardtii GN=RPL36 PE=3 SV=1	29.2.1.2.2.36	protein.synthesis.ribosomal protein.eukaryotic.60S subunit.L36	(chl4|512498 : 121.0) no description available & (loc_os05g38520.3 : 102.0) no description available & (at5g02450 : 96.7) Ribosomal protein L36e family protein; FUNCTIONS IN: structural constituent of ribosome; INVOLVED IN: translation; LOCATED IN: ribosome, cytosolic large ribosomal subunit, plasma membrane; EXPRESSED IN: 24 plant structures; EXPRESSED DURING: 13 growth stages; CONTAINS InterPro…	Cre12.g484050.t1.2	26213300	19585100	29596800	31954300	23535800	36318300	0.0949421	0.0162712	0.920952	7972000	10864200	11084100	5939410	10407800	5096310	24499000	29997000	20021000	30276000	21623000	14253000	34402000	41319000	12093000	1230520	29897000	24437000	24156000	30280000	31573000	20919000	41811000	32049000	27911000	32342000	22182000	3207480	37210000	35316000	23103000	42755000	34398000	27423000	34863000
A8J567	tr|A8J567|A8J567_CHLRE Ribosomal protein L7a OS=Chlamydomonas reinhardtii GN=RPL7a PE=4 SV=1	29.2.1.2.2.57	protein.synthesis.ribosomal protein.eukaryotic.60S subunit.L7A	(chl4|513469 : 375.0) no description available & (p35685|rl7a_orysa : 253.0) 60S ribosomal protein L7a - Oryza sativa (Rice) & (loc_os09g32976.1 : 253.0) no description available & (at2g47610 : 248.0) Ribosomal protein L7Ae/L30e/S12e/Gadd45 family protein; FUNCTIONS IN: structural constituent of ribosome; INVOLVED IN: translation; LOCATED IN: cytosolic ribosome, cytosolic large ribosomal subunit,…	#N/A	6429140	2460190	4529800	5465400	3255170	5448420	0.851847	0.00461232	0.467209	3193450	1336550	2020140	1517490	1825450	1835770	3957860	1813910	8533000	4991200	2477700	3205000	4676900	3978800	12687000	4766140	3975200	6581900	1664140	3120500	5680000	1579060	4366300	3369500	4834300	6809600	6945100	3914740	3896900	4675500	1109230	7840500	5225600	971979	3284500
A8ICE4	tr|A8ICE4|A8ICE4_CHLRE Plastid ribosomal protein L11 OS=Chlamydomonas reinhardtii GN=PRPL11 PE=3 SV=1	29.2.1.1.1.2.11	protein.synthesis.ribosomal protein.prokaryotic.chloroplast.50S subunit.L11	(chl4|509695 : 286.0) no description available & (gnl|cdd|80543 : 204.0) no description available & (at1g32990 : 160.0) mutant has Decreased effective quantum yield of photosystem II; Pale green plants; Reduced growth rate; Plastid Ribosomal Protein L11; plastid ribosomal protein l11 (PRPL11); FUNCTIONS IN: structural constituent of ribosome; INVOLVED IN: translation, ribosome biogenesis; LOCATED…	Cre10.g423650.t1.2	20837700	11176100	15425000	25902300	17562500	15082300	0.085829	0.00117846	0.330985	8406730	7459550	2696860	5336160	5014050	3544580	28594000	21761000	12068000	29959000	6964800	13842000	11456000	15847000	10476000	2464690	19959000	24564000	9682000	16380000	19977000	15008000	14454000	26159000	16653000	18190000	23767000	8196300	19885000	35825000	18816000	14387000	26552000	19845000	15423000
A8INR7	tr|A8INR7|A8INR7_CHLRE Plastid ribosomal protein L27 OS=Chlamydomonas reinhardtii GN=PRPL27 PE=4 SV=1	29.2.1.1.1.2.27	protein.synthesis.ribosomal protein.prokaryotic.chloroplast.50S subunit.L27	(chl4|523904 : 270.0) no description available & (gnl|cdd|81588 : 107.0) no description available & (at5g40950 : 92.8) ribosomal protein large subunit 27 (RPL27); FUNCTIONS IN: structural constituent of ribosome; INVOLVED IN: translation; LOCATED IN: thylakoid, ribosome, chloroplast stroma, chloroplast; EXPRESSED IN: 22 plant structures; EXPRESSED DURING: 13 growth stages; CONTAINS InterPro DOMAI…	Cre06.g300800.t1.2	24378800	16872700	17014200	23954800	22839000	18815500	0.376193	0.13986	0.598397	6455000	10355200	5399530	5206870	10224100	6575900	33600000	30442000	19390000	23611000	17951000	6875300	29173000	16490000	14757000	1285640	18981000	22028000	17003000	17604000	23104000	17682000	22745000	28061000	24618000	15943000	20024000	2498920	18945000	21918000	27197000	18028000	23005000	25389000	10467000
A8J3Z3	tr|A8J3Z3|A8J3Z3_CHLRE 50S ribosomal protein L31 OS=Chlamydomonas reinhardtii GN=PRPL31 PE=3 SV=1	29.2.1.1.1.2.31	protein.synthesis.ribosomal protein.prokaryotic.chloroplast.50S subunit.L31	(chl4|525333 : 226.0) no description available & (at1g75350 : 99.0) embryo defective 2184 (emb2184); FUNCTIONS IN: structural constituent of ribosome; INVOLVED IN: translation, ribosome biogenesis, embryo development ending in seed dormancy; LOCATED IN: ribosome, chloroplast, chloroplast stroma, chloroplast envelope; EXPRESSED IN: 23 plant structures; EXPRESSED DURING: 14 growth stages; CONTAINS …	Cre08.g365400.t1.2	21529300	18467000	11521700	28507200	28030300	39336800	2.00719e-05	0.881592	0.0121674	6698690	16294700	2682670	4820900	4465290	11207700	32429000	46008000	15244000	24438000	14858000	7024100	16425000	12215000	13126000	2790100	11744000	21817000	16652000	10627000	20941000	12027000	12276000	28198000	27046000	41953000	24752000	26347000	35339000	33280000	22750000	35195000	29719000	26867000	33691000
A8I6D1	tr|A8I6D1|A8I6D1_CHLRE Predicted protein OS=Chlamydomonas reinhardtii GN=CHLREDRAFT_113074 PE=4 SV=1	29.3.1	protein.targeting.nucleus	(chl4|524259 : 234.0) no description available & (at1g27970 : 139.0) Encodes an ortholog of yeast NTF2, a nuclear envelop transport protein that functions as the nuclear import receptor for RanGDP, an essential player in nucleocytoplasmic transport.; nuclear transport factor 2B (NTF2B); FUNCTIONS IN: protein transporter activity, Ran GTPase binding; INVOLVED IN: nucleocytoplasmic transport, prote…	Cre07.g316000.t1.2	10296600	7641000	14271400	15447000	9827490	16250000	0.0613513	0.00612584	0.619913	4564120	5033840	3070130	2123160	6163520	4619490	11767000	13178000	9863400	15405000	9205100	17319000	8566300	12971000	2258330	2294620	15653000	13157000	11130000	17556000	10626000	2397280	12266000	15597000	14600000	13133000	14573000	3135890	20202000	17066000	13901000	11453000	16607000	10322000	22056000
A8ISG0	tr|A8ISG0|A8ISG0_CHLRE Chlorophyll a-b binding protein, chloroplastic OS=Chlamydomonas reinhardtii GN=LHCA7 PE=3 SV=1	1.1.2.1	PS.lightreaction.photosystem I.LHC-I	(chl4|516832 : 404.0) no description available & (at1g45474 : 204.0) Encodes a component of the light harvesting complex of photosystem I.; photosystem I light harvesting complex gene 5 (LHCA5); FUNCTIONS IN: pigment binding; INVOLVED IN: photosynthesis, light harvesting in photosystem I, photosynthesis; LOCATED IN: light-harvesting complex, chloroplast thylakoid membrane, photosystem I antenna c…	#N/A	7435750	4035130	12278100	13333900	4688700	11839700	0.141158	3.8323e-05	0.0800403	3625020	1773240	4360120	4967780	2273160	2834490	7994300	6752500	10421000	11911000	4924600	19596000	2881500	7063000	5369000	2833040	14520000	11319000	3014200	9864800	5139700	2651310	12204000	8064400	2244930	10630000	16399000	5135500	9991500	11166000	6177300	12826000	21821000	6972100	16585000
A8J249	tr|A8J249|A8J249_CHLRE Chlorophyll a-b binding protein, chloroplastic OS=Chlamydomonas reinhardtii GN=LHCA1 PE=3 SV=1	1.1.2.1	PS.lightreaction.photosystem I.LHC-I	(chl4|523536 : 372.0) no description available & (at3g54890 : 169.0) Encodes a component of the light harvesting complex associated with photosystem I.; photosystem I light harvesting complex gene 1 (LHCA1); FUNCTIONS IN: chlorophyll binding; INVOLVED IN: response to blue light, response to red light, photosynthesis, light harvesting in photosystem I, response to far red light, photosynthesis; LO…	#N/A	50221700	37730200	58573800	85725700	34146000	63534000	0.0575079	0.000319143	0.0272484	26376500	14695900	8839630	17808400	15208600	16155200	70147000	47823000	60766000	75268000	30173000	50111000	19281000	45505000	22608000	57486000	68557000	74932000	32336000	63398000	39094000	20833000	63106000	76429000	52115000	49045000	110070000	12040000	52195000	66487000	46668000	61428000	105550000	31550000	94176900
A8JCU4	tr|A8JCU4|A8JCU4_CHLRE Chlorophyll a-b binding protein, chloroplastic OS=Chlamydomonas reinhardtii GN=LHCBM1 PE=3 SV=1	1.1.1.1	PS.lightreaction.photosystem II.LHC-II	(chl4|520113 : 425.0) no description available & (p27519|cb23_orysa : 346.0) Chlorophyll a-b binding protein, chloroplast precursor (LHCII type I CAB) (LHCP) - Oryza sativa (Rice) & (loc_os03g39610.1 : 346.0) no description available & (at3g27690 : 333.0) Encodes Lhcb2.4. Belongs to the Lhc super-gene family encodes the light-harvesting chlorophyll a/b-binding (LHC) proteins that constitute the a…	#N/A	8334310	12849800	16222800	20427300	15191100	15202400	0.0972538	0.86857	0.117512	7954180	9989400	6331930	7667420	7884590	6671970	2050850	24698000	17830000	18047000	19644000	28166000	4428300	12215000	1256830	3374430	15468000	18769000	14623000	11829000	5453900	1909720	11829000	8611700	21027000	16137000	28465000	10408000	8517400	19267000	18855000	13260000	29308000	15653000	24997000
Q9AXF6;Q93WE0	tr|Q9AXF6|Q9AXF6_CHLRE Chlorophyll a-b binding protein, chloroplastic OS=Chlamydomonas reinhardtii GN=cabII-2 PE=2 SV=1;tr|Q93WE0|Q93WE0_CHLRE Chlorophyll a-b binding protein, chloroplastic OS=Chlamydomonas reinhardtii GN=LhcII-3 PE=2 SV=1	1.1.1.1	PS.lightreaction.photosystem II.LHC-II	(chl4|513866 : 437.0) no description available & (p14273|cb2_chlre : 374.0) Chlorophyll a-b binding protein of LHCII type I, chloroplast precursor (CAB) (LHCP) - Chlamydomonas reinhardtii & (loc_os03g39610.1 : 360.0) no description available & (at3g27690 : 351.0) Encodes Lhcb2.4. Belongs to the Lhc super-gene family encodes the light-harvesting chlorophyll a/b-binding (LHC) proteins that constitu…	#N/A	32543600	41634400	50623500	65383500	22913600	65899200	0.288229	0.0682162	0.0826946	25822300	43676100	12404200	24145200	18431400	29861500	31011000	43415000	63059000	67865000	34348000	29175000	1707630	44188000	13849000	114010000	60483000	58577000	15275000	53864000	22252000	1123780	52972000	34190000	41280000	74153000	100830000	20387000	50309000	58799000	26425000	61532000	82038000	1772190	117650000
A8HZQ4	tr|A8HZQ4|A8HZQ4_CHLRE Peroxiredoxin type II OS=Chlamydomonas reinhardtii GN=PRX3 PE=4 SV=1	21.5	redox.peroxiredoxin	(chl4|510228 : 295.0) no description available & (gnl|cdd|31022 : 209.0) no description available & (gnl|cdd|35761 : 177.0) no description available & (loc_os06g42000.1 : 168.0) no description available & (at3g52960 : 163.0) Thioredoxin superfamily protein; FUNCTIONS IN: oxidoreductase activity, antioxidant activity; INVOLVED IN: defense response to bacterium, peptidyl-cysteine S-nitrosylation; L…	Cre10.g449550.t1.2	9592380	10057400	26769000	13879700	12004400	22945700	0.661736	1.22762e-11	0.0138197	4167080	2794240	5492480	1707660	1630670	1309980	13334000	8932710	23375000	12704000	10273000	34303000	5607100	28256000	4179700	14449000	28059000	13578000	9827600	28543000	8151500	6804600	18078000	14434000	12925000	23352000	10634000	10425000	21911000	15248000	12105000	23614000	14766000	14240000	24116000
A8IZR5	tr|A8IZR5|A8IZR5_CHLRE Thioredoxin OS=Chlamydomonas reinhardtii GN=TRXH PE=3 SV=1	21.1	redox.thioredoxin	(chl4|525914 : 169.0) no description available & (p80028|trxh_chlre : 167.0) Thioredoxin H-type (TRX-H) (Thioredoxin CH1) - Chlamydomonas reinhardtii & (gnl|cdd|36126 : 117.0) no description available & (gnl|cdd|84504 : 108.0) no description available & (at1g19730 : 83.2) encodes a cytosolic thioredoxin that reduces disulfide bridges of target proteins by the reversible formation of a disulfide b…	Cre09.g391900.t1.1	9542450	5197250	31073800	16810700	7894480	33626700	0.0148327	5.79043e-15	0.266027	4432200	4236350	6231320	2705210	3328250	2368210	13053000	10196000	21483000	14436000	930785	36506000	5358600	27852000	5337300	3601360	37102000	13193000	9212100	35287000	5876800	2045980	28213000	18691000	11274000	32703000	14168000	4644510	38084000	20919000	11957000	31895000	17570000	8436900	34090000
A8JB48	tr|A8JB48|A8JB48_CHLRE Translational inhibitor protein OS=Chlamydomonas reinhardtii GN=CHLREDRAFT_121371 PE=4 SV=1	27.1.19	RNA.processing.ribonucleases	(chl4|516432 : 205.0) no description available & (at3g20390 : 140.0) endoribonuclease L-PSP family protein; FUNCTIONS IN: endoribonuclease activity; INVOLVED IN: response to cadmium ion; LOCATED IN: thylakoid, mitochondrion, chloroplast, plastid, vacuole; EXPRESSED IN: 27 plant structures; EXPRESSED DURING: 16 growth stages; CONTAINS InterPro DOMAIN/s: Endoribonuclease L-PSP (InterPro:IPR006175),…	#N/A	20468000	36879600	69241600	32095500	42645500	64531500	0.185502	7.792e-12	0.075883	6729610	14047600	6382610	1918640	6941350	11261000	22654000	45666000	67257000	26449000	28898000	78342000	15047000	64579000	11136000	56567000	69678000	28646000	31677000	74536000	18876000	21590000	61058000	30541000	46929000	67917000	30430000	35583000	55513000	33835000	44325000	82612000	34889000	53204000	62596000
A8I3V3	tr|A8I3V3|A8I3V3_CHLRE ATP-sulfurylase OS=Chlamydomonas reinhardtii GN=ATS2 PE=4 SV=1	14.1	S-assimilation.ATPS	(chl4|519142 : 910.0) no description available & (gnl|cdd|28806 : 391.0) no description available & (ipr002650 : 183.61902) Sulphate adenylyltransferase & (gnl|cdd|35855 : 159.0) no description available & (at1g19920 : 101.0) encodes a chloroplast form of ATP sulfurylase; APS2; FUNCTIONS IN: sulfate adenylyltransferase (ATP) activity; INVOLVED IN: sulfate assimilation; LOCATED IN: chloroplast; EX…	Cre02.g107450.t1.2	2779990	1741720	3239530	3478350	2935150	2895850	0.171222	0.159518	0.175172	1202280	635380	1212890	242627	869314	1243850	3398300	2077990	1081700	2899700	2687760	3170300	2995300	3281900	2891300	1209610	3134500	486228	1511970	4557900	4009100	1221300	4210900	3806700	1241890	1756840	3725900	3626410	3597800	3496700	2913700	4066200	3218100	3040400	4025800
A8J146	tr|A8J146|A8J146_CHLRE Guanosine nucleotide diphosphate dissociation inhibitor OS=Chlamydomonas reinhardtii GN=GDIC1 PE=3 SV=1	30.5	signalling.G-proteins	(ipr018203 : 1500.0) GDP dissociation inhibitor & (chl4|519479 : 848.0) no description available & (gnl|cdd|64840 : 719.0) no description available & (gnl|cdd|36652 : 594.0) no description available & (loc_os05g23860.1 : 588.0) no description available & (at5g09550 : 576.0) GDP dissociation inhibitor family protein / Rab GTPase activator family protein; FUNCTIONS IN: RAB GDP-dissociation inhibito…	Cre09.g388467.t1.1	4210960	3495670	5289980	3181100	2270690	7636020	0.980681	0.00158953	0.118775	1791970	2106850	2436570	1578850	919175	3748660	1845080	2028720	7725800	3619000	4626400	7985000	3566400	4414300	6819700	6647900	4332200	5801700	2547750	1477110	3613900	1627600	5805500	1509490	3664270	4750100	3666900	2938630	5129800	1139980	1328400	6187000	3814300	1994340	9695100
A8HP06	tr|A8HP06|A8HP06_CHLRE Succinate dehydrogenase [ubiquinone] flavoprotein subunit, mitochondrial OS=Chlamydomonas reinhardtii GN=SDH1 PE=3 SV=1	8.1.7	TCA / org transformation.TCA.succinate dehydrogenase	(gnl|cdd|82801 : 1088.0) no description available & (q6zdy8|dhsa_orysa : 982.0) Succinate dehydrogenase [ubiquinone] flavoprotein subunit, mitochondrial precursor (EC 1.3.5.1) (FP) (Flavoprotein subunit of complex II) - Oryza sativa (Rice) & (loc_os07g04240.1 : 982.0) no description available & (at5g66760 : 968.0) One of two genes in Arabidopsis that encode a flavoprotein subunit of the mitochond…	Cre14.g619133.t1.1	7100600	6451060	6959030	6221780	5673270	7766590	0.561018	0.13185	0.338619	714502	922405	952339	1349630	1312000	2839350	6686400	5323300	6388700	6352800	6519500	6996100	7800300	5629600	8002700	6146200	6655500	6421500	6390400	8075900	7339900	7875900	8008400	5239000	6704000	6225700	7088300	3446620	7292700	8053100	6051600	4097500	5179200	6243500	9041800
A8JGJ6	tr|A8JGJ6|A8JGJ6_CHLRE Mg protoporphyrin IX S-adenosyl methionine O-methyl transferase OS=Chlamydomonas reinhardtii GN=CHLM PE=4 SV=1	19.11	tetrapyrrole synthesis.magnesium protoporphyrin IX methyltransferase	(chl4|512812 : 504.0) no description available & (at4g25080 : 308.0) Encodes a protein with methyltransferase activity responsible for the methylation of magnesium protoporphyrin IX. Mutants defective in this gene are affected in chlorophyll biosynthesis and show a reduction in the accumulation of a number of major thylakoid-associated proteins including components of PSI (LHCI), PSII (LHCII, D1,…	Cre12.g498550.t1.1	3124750	2349320	2011240	2786700	3325750	2100050	0.459814	0.0441916	0.240739	192687	1385650	1039720	955198	624422	991887	3208400	3939400	1381400	3113400	613101	1091840	2890900	3483700	3143100	3504800	1430540	3434300	1462070	1490980	2958400	2227210	3188960	2748400	3449600	1940400	4387100	3076180	3691400	2943200	4431800	1289480	2669500	2865720	2702700
Q9ZTA7	tr|Q9ZTA7|Q9ZTA7_CHLRE Protoporphyrinogen oxidase OS=Chlamydomonas reinhardtii GN=Ppx1 PE=2 SV=1	19.9	tetrapyrrole synthesis.protoporphyrin IX oxidase	(chl4|526010 : 869.0) no description available & (o24163|ppoc_tobac : 516.0) Protoporphyrinogen oxidase, chloroplast precursor (EC 1.3.3.4) (PPO I) (Protoporphyrinogen IX oxidase isozyme I) (PPX I) - Nicotiana tabacum (Common tobacco) & (loc_os01g18320.1 : 504.0) no description available & (at4g01690 : 494.0) Encodes protoporphyrinogen oxidase (PPOX).; PPOX; FUNCTIONS IN: oxygen-dependent protopo…	Cre09.g396300.t1.2	2614610	4671570	1260440	4205390	5494320	5601750	0.000145748	0.023577	0.0306413	1742750	2058610	493839	1582030	2240980	764978	1883320	5934700	1583200	4675200	7067000	1160650	4830400	938430	2366000	5210400	672913	959876	3082050	1145100	972840	2063710	2062360	6473600	8729900	6898300	4261000	4372560	5113500	4041200	1960980	5303800	3024000	5787000	5977400
A8J4K4	tr|A8J4K4|A8J4K4_CHLRE Uroporphyrinogen-iii synthase OS=Chlamydomonas reinhardtii GN=UROS PE=4 SV=1	19.6	tetrapyrrole synthesis.uroporphyrinogen III synthase	(chl4|526277 : 463.0) no description available & (loc_os03g08730.1 : 181.0) no description available & (at2g26540 : 177.0) Encodes a uroporphyrinogen-III synthase involved in tetrapyrrole biosynthesis. The protein localizes to the chloroplast. Member of the plant-specific DUF724 protein family. Arabidopsis has 10 DUF724 proteins. Loss of function mutant has a WT phenotype; HEMD; FUNCTIONS IN: uro…	#N/A	6478480	5604990	7791400	9231670	10694700	12445300	1.14587e-05	0.0566009	0.42518	3165040	3613170	1023530	1711050	1477000	1993140	3006280	10106000	8025800	6517600	8362900	6148300	6452800	9245800	2873900	2150930	8265600	10223000	5312800	7594900	9797300	2092310	7468000	11454000	12484000	12271000	8784300	10066000	16231000	9198600	11925000	11820000	9830500	10615000	10605000
A8JHB2	tr|A8JHB2|A8JHB2_CHLRE Iron-sulfur cluster assembly protein OS=Chlamydomonas reinhardtii GN=SUFD PE=4 SV=1	34.16	transport.ABC transporters and multidrug resistance systems	(chl4|513145 : 839.0) no description available & (at1g32500 : 296.0) Encodes a member of a heterogenous group of non-intrinsic ATP-binding cassette (ABC) proteins. Members of this group bear no close resemblance to each other nor to representatives of specific ABC protein subfamilies from other organisms. This grouping is arbitrary and will likely change upon acquisition of further data.; non-int…	Cre12.g513950.t1.2	7521900	7273940	6595940	8629270	8218290	7834050	0.0937762	0.531152	0.980164	1211270	2111530	1089700	1306980	2757130	2257000	8229390	8962900	7840700	7587700	8239500	7674900	6817400	6470400	6722100	3605200	6160600	6240000	7586900	4858800	9534800	7975200	6570200	9526300	8559600	5119100	7432500	2714150	7382500	9416000	8765500	10536000	7597500	10115000	5494300
A8J3F7	tr|A8J3F7|A8J3F7_CHLRE Mitochondrial substrate carrier protein OS=Chlamydomonas reinhardtii GN=MITC14 PE=3 SV=1	34.9	transport.metabolite transporters at the mitochondrial membrane	(chl4|516494 : 524.0) no description available & (at5g19760 : 339.0) Mitochondrial substrate carrier family protein; FUNCTIONS IN: oxidative phosphorylation uncoupler activity, binding; INVOLVED IN: transport, mitochondrial transport, transmembrane transport; LOCATED IN: in 6 components; EXPRESSED IN: 27 plant structures; EXPRESSED DURING: 16 growth stages; CONTAINS InterPro DOMAIN/s: Mitochondri…	#N/A	3117410	2728820	5286500	5452430	3446270	4519990	0.414287	0.244807	0.332131	2611430	1973130	1207630	3715200	2588720	2181890	1279190	2191330	4118200	7542900	1304310	6687100	3966370	4240600	1196020	6158400	6414500	4029400	1539060	4249100	690573	2450970	6009500	2149570	1683370	3712100	10350000	8389850	4219200	5813900	3866470	3772100	9328300	2089400	8490800
A8J7M3;A8J7M2	tr|A8J7M3|A8J7M3_CHLRE Pyrroline-5-carboxylate reductase OS=Chlamydomonas reinhardtii GN=PCR1 PE=3 SV=1;tr|A8J7M2|A8J7M2_CHLRE Pyrroline-5-carboxylate reductase OS=Chlamydomonas reinhardtii GN=PCR1 PE=3 SV=1	13.2.2.3	amino acid metabolism.degradation.glutamate family.arginine	(chl4|520523 : 479.0) no description available & (gnl|cdd|84017 : 265.0) no description available & (gnl|cdd|38334 : 263.0) no description available & (loc_os01g71990.1 : 254.0) no description available & (p17817|p5cr_soybn : 252.0) Pyrroline-5-carboxylate reductase (EC 1.5.1.2) (P5CR) (P5C reductase) - Glycine max (Soybean) & (at5g14800 : 245.0) Delta 1-pyrroline-5-carboxylate reductase, catalyz…	#N/A	2134580	2555030	5270970	4569560	2820780	4169090	0.365757	0.0135489	0.0323225	941690	694699	2187300	1416830	1093110	2245120	1577490	2511200	4511700	2496000	1550240	8185600	1965430	4517800	3761580	2701220	6926600	2013710	3501390	5594900	993282	2511120	1889180	3217290	4035400	3270700	2812300	3444360	7038600	4317700	3831000	5541900	6254900	2171050	5699200
A8HNC0	tr|A8HNC0|A8HNC0_CHLRE Diaminopimelate decarboxylase OS=Chlamydomonas reinhardtii GN=DPD1 PE=3 SV=1	13.1.3.5.5	amino acid metabolism.synthesis.aspartate family.lysine.diaminopimelate decarboxylase	(chl4|511658 : 958.0) no description available & (at3g14390 : 530.0) Pyridoxal-dependent decarboxylase family protein; FUNCTIONS IN: diaminopimelate decarboxylase activity; INVOLVED IN: lysine biosynthetic process via diaminopimelate; LOCATED IN: chloroplast; EXPRESSED IN: guard cell, cultured cell; CONTAINS InterPro DOMAIN/s: Alanine racemase/group IV decarboxylase, C-terminal (InterPro:IPR00900…	Cre01.g050100.t1.2	2834920	2722290	6544220	3739490	5631180	7035550	0.0171921	2.79217e-05	0.171548	2069980	1099100	1300570	2062390	1738240	644622	963897	4516100	8375800	1369110	1737550	7638000	833541	5971000	5825000	2204480	6824500	4198500	2167940	5359000	3819500	2985390	5097000	2725800	6274000	8125600	1554340	4556290	6753200	1635020	6824700	6246300	6330100	2590400	6696100
A8HUU9	tr|A8HUU9|A8HUU9_CHLRE Peptidyl-prolyl cis-trans isomerase OS=Chlamydomonas reinhardtii GN=CYN19-3 PE=3 SV=1	31.3.1	cell.cycle.peptidylprolyl isomerase	(chl4|514707 : 389.0) no description available & (gnl|cdd|29397 : 273.0) no description available & (gnl|cdd|36083 : 247.0) no description available & (q39613|cyph_catro : 220.0) Peptidyl-prolyl cis-trans isomerase (EC 5.2.1.8) (PPIase) (Rotamase) (Cyclophilin) (Cyclosporin A-binding protein) - Catharanthus roseus (Rosy periwinkle) (Madagascar periwinkle) & (at3g56070 : 218.0) rotamase cyclophili…	Cre13.g588100.t1.2	49315700	49044400	66717200	49291200	41982200	53530200	0.00439602	3.42235e-05	0.0753202	5398500	6354580	8932780	6260370	4748670	8099680	45618000	41853000	71621000	45635000	48262000	77958000	53002000	62071000	42573000	59130000	64106000	52951000	49608000	71778000	56115000	46369000	52769000	58811000	43215000	56573000	44204000	38573000	61102000	43732000	45606000	58598000	44771000	37427000	54312000
A8IY43	tr|A8IY43|A8IY43_CHLRE Peptidyl-prolyl cis-trans isomerase OS=Chlamydomonas reinhardtii GN=CYN20-2 PE=3 SV=1	31.3.1	cell.cycle.peptidylprolyl isomerase	(chl4|513775 : 375.0) no description available & (gnl|cdd|36098 : 263.0) no description available & (gnl|cdd|29397 : 258.0) no description available & (at5g13120 : 241.0) Encodes a lumenal cyclophilin with peptidyl-prolyl isomerase activity that is associated with the NAD(P)H dehydrogenase complex in stromal regions of the thylakoid membrane. It is likely to be important for the accumulation of t…	Cre12.g544150.t1.2	30843200	39813600	57149300	34850000	40740200	55055700	0.715988	2.36811e-09	0.501508	3954130	7007260	8840910	2587770	4871650	8157700	30032000	36327000	58642000	29078000	45117000	72118000	33473000	54445000	24218000	49067000	58131000	33129000	36426000	54660000	35129000	32131000	44900000	36915000	40995000	58647000	33413000	31712000	53233000	35329000	45089000	59090000	31174000	44271000	47415000
A8J7J5	tr|A8J7J5|A8J7J5_CHLRE Predicted protein (Fragment) OS=Chlamydomonas reinhardtii GN=CHLREDRAFT_119597 PE=4 SV=1	31.2	cell.division	(chl4|520554 : 238.0) no description available & (gnl|cdd|80499 : 178.0) no description available & (p82231|rrfc_spiol : 133.0) Ribosome recycling factor, chloroplast precursor (Ribosome-releasing factor, chloroplast) (RRF) (CpFrr) (RRFHCP) - Spinacia oleracea (Spinach) & (at3g63190 : 125.0) The gene encodes a chloroplast ribosome recycling factor homologue. Analysis of mutants revealed its role …	#N/A	18366300	37562600	15969300	20972200	30386300	18370200	0.969987	4.74368e-07	0.0987042	2825950	13079600	2647240	1650950	3963790	6024870	17947000	37042000	18857000	18653000	41911000	13127000	18407000	13294000	13318000	57030000	18142000	20239000	23194000	18020000	21634000	28636000	14376000	24033000	32551000	20631000	19331000	32598000	17703000	19792000	22704000	29312000	20844000	31306000	15767000
A8JEA7	tr|A8JEA7|A8JEA7_CHLRE Predicted protein OS=Chlamydomonas reinhardtii GN=CHLREDRAFT_194222 PE=4 SV=1	31.2	cell.division	(chl4|517991 : 880.0) no description available & (loc_os04g56720.1 : 353.0) no description available & (at1g19880 : 336.0) Regulator of chromosome condensation (RCC1) family protein; CONTAINS InterPro DOMAIN/s: Regulator of chromosome condensation/beta-lactamase-inhibitor protein II (InterPro:IPR009091), Regulator of chromosome condensation, RCC1 (InterPro:IPR000408); BEST Arabidopsis thaliana pr…	Cre17.g742200.t1.1	3038430	3687050	5870130	2096210	3283090	6460100	0.646776	9.81289e-05	0.577696	2312020	2277130	2379550	1085110	1500590	492129	1685850	4644200	7680800	542015	5669600	5714000	1985080	1484280	2309840	1596310	6204600	5088600	5625100	5887800	6619200	900042	8249300	1296920	1370320	6181600	2332070	2880030	6200000	1437890	3565430	6917500	2053690	4599000	5873600
Q84TR5	tr|Q84TR5|Q84TR5_CHLRE Microtubule plus-end binding protein OS=Chlamydomonas reinhardtii GN=EB1 PE=2 SV=1	31.1	cell.organisation	(chl4|517967 : 491.0) no description available & (at5g67270 : 214.0) encodes a homolog of animal microtubule-end-binding protein. There are two other members of this family. EB1 forms foci at regions where the minus ends of microtubules are gathered during mitosis and early cytokinesis.; end binding protein 1C (EB1C); CONTAINS InterPro DOMAIN/s: Calponin-homology (InterPro:IPR016146), Calponin-li…	Cre17.g741200.t1.2	6702900	3112740	4531020	6898350	4574800	6295680	0.0400354	0.000192189	0.37146	1210630	877000	863711	1112420	1290460	2488750	7785700	4136400	4543600	7802400	2707910	6152300	7659700	3978400	5310500	2827500	4606000	5297100	3875400	4199700	6362000	2016500	3706100	9069400	5299700	6422400	6765300	4705790	6718000	6263400	5341200	6910200	6137400	3890900	7146900
A8JIJ1	tr|A8JIJ1|A8JIJ1_CHLRE Subunit of exon junction complex OS=Chlamydomonas reinhardtii GN=UAP56 PE=4 SV=1	28.1	DNA.synthesis/chromatin structure	(chl4|517489 : 852.0) no description available & (loc_os01g36920.1 : 592.0) no description available & (at5g11170 : 590.0) DEAD/DEAH box RNA helicase family protein ; FUNCTIONS IN: helicase activity, ATP-dependent helicase activity, ATP binding, nucleic acid binding; INVOLVED IN: response to cadmium ion; LOCATED IN: nucleolus; EXPRESSED IN: guard cell, root, cultured cell; CONTAINS InterPro DOMAI…	Cre17.g719000.t1.2	9514550	6523460	10285100	7708100	4603550	7476390	0.00672669	0.00253415	0.833647	1225910	3021350	2890070	1690450	1780500	2931740	8701900	4185100	14074000	9690810	5518000	12810000	9769490	7555900	11755000	11692000	7837500	8656800	6521200	11580000	8513300	4701000	7852900	6635500	5337100	7972800	10475000	3820450	6595900	5655600	6434500	5626300	7690800	1495420	11083000
A8IQB8	tr|A8IQB8|A8IQB8_CHLRE Plastid acyl-ACP desaturase OS=Chlamydomonas reinhardtii GN=FAB2 PE=4 SV=1	11.1.15	lipid metabolism.FA synthesis and FA elongation.ACP desaturase	(ipr012348 : 1500.0) Ribonucleotide reductase-related & (chl4|517119 : 798.0) no description available & (gnl|cdd|67043 : 471.0) no description available & (p32061|stad_cucsa : 454.0) Acyl-[acyl-carrier-protein] desaturase, chloroplast precursor (EC 1.14.19.2) (Stearoyl-ACP desaturase) - Cucumis sativus (Cucumber) & (at2g43710 : 443.0) Encodes a stearoyl-ACP desaturase, involved in fatty acid des…	#N/A	6174000	4051650	4153380	6989130	9386810	9235670	4.56548e-05	0.920562	0.0383008	1104340	1806550	1739680	519990	2853600	3874870	7315400	3177300	1695700	7759500	5385300	5638300	5221900	4902800	5972300	3638730	5414000	5167500	6302200	5083600	5607400	1754710	2185860	6730600	11234000	11650000	7618400	7240360	9349600	7055600	13000000	11746000	7479500	9397500	11657000
Q2VA40	tr|Q2VA40|Q2VA40_CHLRE Alpha-1,4 glucan phosphorylase OS=Chlamydomonas reinhardtii GN=PHOA PE=2 SV=1	2.2.2.2	major CHO metabolism.degradation.starch.starch phosphorylase	(chl4|524706 : 1684.0) no description available & (ipr000811 : 1500.0) Glycosyl transferase, family 35 & (gnl|cdd|37310 : 1007.0) no description available & (gnl|cdd|84706 : 958.0) no description available & (p32811|phsh_soltu : 761.0) Alpha-glucan phosphorylase, H isozyme (EC 2.4.1.1) (Starch phosphorylase H) - Solanum tuberosum (Potato) & (at3g46970 : 758.0) Encodes a cytosolic alpha-glucan pho…	Cre07.g336950.t1.1	5304280	4551720	7399770	4890980	4777300	9938780	0.356428	0.000249906	0.256071	2117620	1808070	2872910	2457410	2481360	1348280	3489400	5523500	12792000	2638400	6309400	8420800	6393500	6129200	8559700	3479740	5489100	5035200	1917440	5208700	5709500	5528500	6358800	2753400	2128740	10471000	4914900	5889100	9380210	1203400	6014600	8705800	6239300	5715000	11087000
A8IFC8	tr|A8IFC8|A8IFC8_CHLRE Selenium binding protein OS=Chlamydomonas reinhardtii GN=SBD1 PE=4 SV=1	15	metal handling	(ipr008826 : 1500.0) Selenium-binding protein & (chl4|520772 : 952.0) no description available & (gnl|cdd|69230 : 617.0) no description available & (gnl|cdd|36136 : 615.0) no description available & (at4g14040 : 538.0) selenium-binding protein 2 (SBP2); FUNCTIONS IN: selenium binding; INVOLVED IN: polar nucleus fusion; LOCATED IN: cellular_component unknown; EXPRESSED IN: guard cell; EXPRESSED DU…	Cre03.g166050.t1.2	3323990	4829150	6161780	3163800	2854450	4986680	0.074011	0.00749897	0.470042	1567930	1757370	2509810	811227	1885890	1554210	3978700	3472100	7331800	3453900	4019300	10733000	3570900	5145100	5521400	7209550	4792100	2643280	3279000	5073200	775758	6165800	3895500	2800300	2085480	5949500	3571600	6346910	3934800	4173200	1990660	4352300	3614800	2363200	6676000
A8J6Y3	tr|A8J6Y3|A8J6Y3_CHLRE Predicted protein OS=Chlamydomonas reinhardtii GN=CHLREDRAFT_185022 PE=4 SV=1	35.1	not assigned.no ontology	(chl4|512337 : 604.0) no description available & (gnl|cdd|30949 : 162.0) no description available & (gnl|cdd|35248 : 145.0) no description available & (loc_os12g01160.1 : 102.0) no description available & (at3g45770 : 99.0) Polyketide synthase, enoylreductase family protein; FUNCTIONS IN: copper ion binding, zinc ion binding, ATP binding; INVOLVED IN: oxidation reduction, metabolic process; LOCAT…	Cre11.g476550.t1.2	4376090	4635270	10188800	2378190	2771800	11074600	0.234132	1.5322e-07	0.341704	2749390	2492860	2815200	1933470	2292660	3432370	6845900	6040900	6600800	2453420	6629200	14952000	2072580	10247000	1196840	6515750	8914100	6393900	2840840	9105900	7293900	1149640	11313000	1814880	6510200	7285600	877148	4073980	10891000	1657070	927841	15796000	2205250	3273240	12413000
A8HYG8	tr|A8HYG8|A8HYG8_CHLRE Isopropylmalate dehydratase, small subunit OS=Chlamydomonas reinhardtii GN=LEU1S PE=4 SV=1	35.1.23	not assigned.no ontology.aconitase C-terminal domain-containing protein	(chl4|522873 : 428.0) no description available & (at2g43090 : 236.0) Aconitase/3-isopropylmalate dehydratase protein; FUNCTIONS IN: hydro-lyase activity, 3-isopropylmalate dehydratase activity; INVOLVED IN: metabolic process; EXPRESSED IN: 23 plant structures; EXPRESSED DURING: 13 growth stages; CONTAINS InterPro DOMAIN/s: 3-isopropylmalate dehydratase, small subunit-like (InterPro:IPR012305), Ac…	Cre06.g252650.t1.2	35537000	62371000	41858800	42932500	63489800	42349000	0.135705	3.19124e-08	0.453007	6423840	13549400	2834340	6750390	5237860	7958740	42327000	81942900	43183000	31034000	59149000	39264000	39879000	44991000	25138000	69415000	37527000	35712000	47704000	42929000	39132000	53644000	43259000	45924000	70553000	36757000	46300000	60446000	47690000	39549000	58292000	52025000	40257000	68318000	37534000
A8JG06	tr|A8JG06|A8JG06_CHLRE Programmed cell death protein 6-interacting protein OS=Chlamydomonas reinhardtii GN=CHLREDRAFT_194623 PE=4 SV=1	35.1.41	not assigned.no ontology.hydroxyproline rich proteins	(chl4|510689 : 1163.0) no description available & (loc_os10g35250.1 : 370.0) no description available & (at1g15130 : 355.0) Endosomal targeting BRO1-like domain-containing protein; CONTAINS InterPro DOMAIN/s: BRO1 (InterPro:IPR004328); Has 26948 Blast hits to 15985 proteins in 1003 species: Archae - 32; Bacteria - 2662; Metazoa - 9770; Fungi - 4642; Plants - 6039; Viruses - 612; Other Eukaryotes …	#N/A	2379630	2222760	2913460	2537170	3517890	4941380	0.0878838	0.177202	0.490875	1641240	1525180	1666660	1828570	3192390	624812	2589440	1062770	1370900	1349810	1281330	5226600	1640660	1504940	2208690	4854440	3411900	5513100	1900570	4382600	976105	2014680	1583820	1581560	1621010	5019800	3120770	9944390	5648900	2520870	1673830	5038400	997384	2692230	4544200
A2PZC1;A8J4Y6	tr|A2PZC1|A2PZC1_CHLRE Adrenodoxin reductase OS=Chlamydomonas reinhardtii GN=EZY10 PE=2 SV=1;tr|A8J4Y6|A8J4Y6_CHLRE Predicted protein OS=Chlamydomonas reinhardtii GN=CHLREDRAFT_158650 PE=4 SV=1	35.2	not assigned.unknown	(original description: Adrenodoxin reductase OS=Chlamydomonas reinhardtii GN=EZY10 PE=2 SV=1)	#N/A	5700270	4050450	7796680	3729120	4615160	7172450	0.318891	0.00429619	0.421411	1191610	2931610	2867110	1968280	1926510	2470140	4437000	1613140	9558010	5327100	5705900	12344000	6133900	4297500	7843200	2868660	5635300	4963300	1687750	7785300	5497100	8376800	7160000	2065830	3842900	8344500	5199000	2443030	5130200	3946200	2839340	8281300	805801	5765110	8891000
A8HWZ8	tr|A8HWZ8|A8HWZ8_CHLRE 30S ribosomal protein S15 OS=Chlamydomonas reinhardtii GN=PRPS15 PE=3 SV=1	35.2	not assigned.unknown	(original description: 30S ribosomal protein S15 OS=Chlamydomonas reinhardtii GN=PRPS15 PE=3 SV=1)	Cre06.g264300.t1.2	13618400	13208000	12608200	21067700	18792600	14485400	0.00961465	0.214458	0.432531	6005580	5132730	3505180	3266570	7942380	4473970	18959000	20803000	15209000	19588000	10196000	6371000	7592600	12348000	6142900	11799000	15489000	17999000	15596000	11261000	11429000	7646000	14971000	23989000	22116000	11010000	19368000	3234870	13782000	20317000	20700000	15896000	22481000	24366000	9680100
A8HX54	tr|A8HX54|A8HX54_CHLRE Predicted protein OS=Chlamydomonas reinhardtii GN=CHLREDRAFT_167270 PE=4 SV=1	35.2	not assigned.unknown	no hits & (original description: Predicted protein OS=Chlamydomonas reinhardtii GN=CHLREDRAFT_167270 PE=4 SV=1)	#N/A	92898100	37487000	122432000	97475800	67338400	153173000	0.0362083	6.08952e-08	0.363952	14171500	21124300	26768400	10662000	37218300	31779100	97704000	52899000	161250000	98517000	39458000	81122000	87159000	113250000	72289000	1692840	136420000	114370000	53505000	127860000	87350000	39880000	114690000	94735000	61588000	140530000	93118000	1229780	198440000	112370000	98820900	144190000	81033000	97933000	109850000
A8I495	tr|A8I495|A8I495_CHLRE Obg-like ATPase 1 OS=Chlamydomonas reinhardtii GN=FAP204 PE=3 SV=1	35.2	not assigned.unknown	(chl4|519089 : 809.0) no description available & (loc_os08g09940.1 : 557.0) no description available & (at1g30580 : 540.0) GTP binding; FUNCTIONS IN: GTP binding; INVOLVED IN: response to cadmium ion; LOCATED IN: intracellular; EXPRESSED IN: 24 plant structures; EXPRESSED DURING: 15 growth stages; CONTAINS InterPro DOMAIN/s: Protein of unknown function DUF933 (InterPro:IPR013029), TGS-like (Inter…	Cre02.g104900.t1.2	5754100	4387720	5169030	4884270	3215570	4396060	0.163654	0.189101	0.966466	1136770	4433250	749661	749551	1804310	1572010	4514400	3007200	4964300	5280000	881038	6582800	5144900	4443900	7815500	12150000	5330800	5735200	3064950	4912800	6034600	2835410	4779600	4852700	939155	4541700	5013600	2636360	5138300	4855400	2777360	3011800	6093300	2195850	6071400
A8I7W0	tr|A8I7W0|A8I7W0_CHLRE Flagellar associated protein OS=Chlamydomonas reinhardtii GN=FAP24 PE=4 SV=1	35.2	not assigned.unknown	(chl4|518572 : 855.0) no description available & (at1g65900 : 98.2) unknown protein; FUNCTIONS IN: molecular_function unknown; INVOLVED IN: biological_process unknown; LOCATED IN: endomembrane system; EXPRESSED IN: 21 plant structures; EXPRESSED DURING: 13 growth stages; Has 306 Blast hits to 306 proteins in 119 species: Archae - 19; Bacteria - 238; Metazoa - 0; Fungi - 0; Plants - 34; Viruses - …	#N/A	5821900	2647120	7409570	3447260	2704380	6141970	0.044331	7.61668e-05	0.318162	2159980	1188670	1617280	2357410	1539430	2142940	1798290	1473890	5170600	6959800	2854900	6557300	6566600	6445600	8087100	4585000	9236100	6033600	2116780	7980900	5486000	2205050	9066900	1972310	3038010	5512100	2428530	5469810	5950100	2918560	1907860	7303800	5149600	2298340	8956000
A8IFN3	tr|A8IFN3|A8IFN3_CHLRE Predicted protein OS=Chlamydomonas reinhardtii GN=TEF7 PE=4 SV=1	35.2	not assigned.unknown	(original description: Predicted protein OS=Chlamydomonas reinhardtii GN=TEF7 PE=4 SV=1)	Cre03.g164000.t1.2	28192500	24578400	16746300	28511000	27436700	19624000	0.404266	0.0052233	0.886979	4443920	15283900	6422470	3075300	4737680	5712760	24907000	30155000	27657000	29941000	27524000	15642000	35876000	17058000	24661000	1438010	19232000	24653000	20656000	10073000	29117000	43119000	10816000	30838000	22319000	24483000	32761000	35683000	17153000	28852000	29382000	26454000	27881000	23866000	12379000
A8IUQ0	tr|A8IUQ0|A8IUQ0_CHLRE Predicted protein OS=Chlamydomonas reinhardtii GN=CHLREDRAFT_190643 PE=4 SV=1	35.2	not assigned.unknown	(original description: Predicted protein OS=Chlamydomonas reinhardtii GN=CHLREDRAFT_190643 PE=4 SV=1)	#N/A	1733490	2184230	1838110	1639660	2730490	11411300	0.000762957	0.00015832	0.00012566	1160210	589650	637756	650878	1437990	5991250	3715580	1814480	2752150	2510290	2078060	1938430	1458050	1786520	942162	3117570	848010	707598	2320910	1531770	1067270	1590130	2171780	2286320	2364140	15305000	1939620	3811760	4964300	2178020	1692510	21198000	1051690	5038960	9167000
A8IVP1	tr|A8IVP1|A8IVP1_CHLRE Predicted protein OS=Chlamydomonas reinhardtii GN=CHLREDRAFT_190311 PE=4 SV=1	35.2	not assigned.unknown	(original description: Predicted protein OS=Chlamydomonas reinhardtii GN=CHLREDRAFT_190311 PE=4 SV=1)	Cre12.g534450.t1.1	39974500	75059200	38061800	43470300	53927900	38684500	0.250903	7.21469e-06	0.0205621	6044960	15909400	12170300	9802170	9871620	9433820	37890000	66260000	27614000	38527000	61457000	26374000	44946000	52674000	30934000	101970000	35811000	39251000	70009000	53637000	48299000	75600000	32261000	58943000	67319000	50474000	34481000	37750000	49404000	43762000	54528000	30416000	32617000	59828000	37922000
A8J0B3	tr|A8J0B3|A8J0B3_CHLRE Predicted protein OS=Chlamydomonas reinhardtii GN=CHLREDRAFT_148922 PE=4 SV=1	35.2	not assigned.unknown	(original description: Predicted protein OS=Chlamydomonas reinhardtii GN=CHLREDRAFT_148922 PE=4 SV=1)	#N/A	4347620	4239080	3327700	4362900	2514940	2969260	0.143245	0.0689209	0.274289	1122020	1824340	1253760	723641	1512730	1360490	3707700	4354900	2890800	3403300	5845700	1033580	6133200	3376500	3521600	1134410	4212100	3978900	4681300	4277300	5341000	5179100	4175900	4535400	1058670	3581700	4269800	2434390	1630840	3464600	3728300	1228510	5576600	1303890	2930500
A8J311	tr|A8J311|A8J311_CHLRE Predicted protein OS=Chlamydomonas reinhardtii GN=CHLREDRAFT_184617 PE=4 SV=1	35.2	not assigned.unknown	(original description: Predicted protein OS=Chlamydomonas reinhardtii GN=CHLREDRAFT_184617 PE=4 SV=1)	Cre03.g145507.t1.1	7288920	8927360	9499370	12934700	11561600	11815500	0.00141633	0.904336	0.333567	3816600	3298390	2524320	2519430	3623150	1520860	9837800	13976000	11618000	11472000	8060200	12047000	4758800	7055600	1300520	10060000	10640000	9760010	7238300	9812000	6604400	5302300	5823600	13715000	13631000	10012000	9902990	5743040	11759000	17238000	14861000	14406000	11908000	14929000	12503000
A8J431	tr|A8J431|A8J431_CHLRE Chlorophyll a-b binding protein, chloroplastic OS=Chlamydomonas reinhardtii GN=LHCSR3 PE=3 SV=1	35.2	not assigned.unknown	(original description: Chlorophyll a-b binding protein, chloroplastic OS=Chlamydomonas reinhardtii GN=LHCSR3 PE=3 SV=1)	#N/A	53066700	118228000	26997300	61525500	31550500	12711300	0.0202917	0.00270891	0.00555995	13728700	84016800	10290600	19310100	8951970	9455670	27214000	17896000	27427000	57271000	110060000	8886000	48772000	24618000	59120000	251050000	32099000	61695000	96996000	39848000	64328000	115140000	29106000	50718000	31962000	11485000	82453000	29275000	7958500	40882000	23051000	2594400	81124000	27978000	30517000
A8J989	tr|A8J989|A8J989_CHLRE Predicted protein OS=Chlamydomonas reinhardtii GN=CHLREDRAFT_193011 PE=4 SV=1	35.2	not assigned.unknown	(original description: Predicted protein OS=Chlamydomonas reinhardtii GN=CHLREDRAFT_193011 PE=4 SV=1)	#N/A	3996340	2216460	3848590	5406320	2873370	4630060	0.128635	0.0126643	0.834102	1681430	1434650	2121530	1090910	1542780	1897120	5248300	527758	3153400	5076400	4290500	2100300	1246060	7000000	2728000	1962520	6043600	4204400	2860100	2367800	5474900	1441400	2426460	3616000	5132700	3772800	5115100	2112000	6817400	5272800	1047400	4413900	6887000	2473600	6733900
A8JC47	tr|A8JC47|A8JC47_CHLRE Predicted protein OS=Chlamydomonas reinhardtii GN=CPLD48 PE=4 SV=1	35.2	not assigned.unknown	(chl4|512167 : 405.0) no description available & (at3g60810 : 181.0) unknown protein; CONTAINS InterPro DOMAIN/s: Protein of unknown function DUF1499 (InterPro:IPR010865); Has 35333 Blast hits to 34131 proteins in 2444 species: Archae - 798; Bacteria - 22429; Metazoa - 974; Fungi - 991; Plants - 531; Viruses - 0; Other Eukaryotes - 9610 (source: NCBI BLink). & (loc_os03g64140.1 : 175.0) no descri…	Cre11.g468750.t1.2	46327700	35941400	38175700	50711700	31820800	34915200	0.713721	0.00266446	0.526518	4712390	18246900	4538430	3970070	14952100	5056360	40602000	40577000	34287000	43682000	33312000	35768000	44536000	45642000	47146000	6184200	33813000	47557000	45765000	40819000	54443000	53869000	38725000	49413000	28199000	33343000	46431000	3230740	29107000	49171000	36329000	41171000	49425000	40929000	32574000
A8JGR1	tr|A8JGR1|A8JGR1_CHLRE NaCl-inducible protein OS=Chlamydomonas reinhardtii GN=NIP1 PE=4 SV=1	35.2	not assigned.unknown	(original description: NaCl-inducible protein OS=Chlamydomonas reinhardtii GN=NIP1 PE=4 SV=1)	#N/A	4244430	6843670	11444000	10417400	9757700	21777400	0.000381711	6.73393e-05	0.185045	1825910	3969920	2388780	5220660	4772040	7642170	4023800	13396000	10513000	5344200	5027000	10006000	3253400	15180000	1188370	4651340	11726000	5638700	7665700	12878000	6018100	3478310	8361300	6497900	8028700	32773000	7565100	3071830	25528000	13686000	7775500	23713000	19609000	16779000	20343000
A8IVF0	tr|A8IVF0|A8IVF0_CHLRE Aminoimidazolecarboximide ribonucleotide transformylase (Fragment) OS=Chlamydomonas reinhardtii GN=CHLREDRAFT_116979 PE=4 SV=1	23.1.2.9	nucleotide metabolism.synthesis.purine.AICAR transformylase	(chl4|524161 : 350.0) no description available & (loc_os08g10570.2 : 249.0) no description available & (at2g35040 : 246.0) AICARFT/IMPCHase bienzyme family protein; FUNCTIONS IN: phosphoribosylaminoimidazolecarboxamide formyltransferase activity, IMP cyclohydrolase activity, catalytic activity; INVOLVED IN: response to cold, purine nucleotide biosynthetic process; LOCATED IN: stromule; EXPRESSED …	#N/A	12949000	9860050	14511200	21684500	15886500	27058200	2.51919e-08	6.67957e-05	0.0926348	2703380	4344170	2605890	5094320	2580060	3070790	14775000	13466000	12034000	13169000	11045000	16781000	11128000	16827000	8559900	2512350	16357000	16008000	9755900	14277000	14054000	12521000	10791000	26598000	18172000	22054000	22869000	10989000	27764000	21056000	15608000	29467000	22158000	17678000	27902000
[truncated: 432 more rows]
[truncated: 35 more columns]

## Sheet: PCA loading
T: Majority protein IDs	T: Fasta headers	BINCODE	NAME	DESCRIPTION	N: C0	N: C24	N: C48	N: R0	N: R24	N: R48	N: Two-way ANOVA p value treatment	N: Two-way ANOVA p value time	N: Two-way ANOVA p value Interaction	N: stddev C0	N: stddev C24	N: stddev C48	N: stddev R0	N: stddev R24	N: stddev R48	Component 1	Component 2	Component 3	Component 4	Component 5	Component 6	Component 7	Component 8	Component 9	Component 10	Component 11	Component 12	Component 13	Component 14	Component 15	Component 16	Component 17	Component 18	Component 19	Component 20	Component 21	Component 22	Component 23	Component 24	Component 25	Component 26	Component 27	Component 28	Component 29	Component 30
[truncated: 916 more rows]
[truncated: 25 more columns]

[truncated: 4 more sheets: Bi-HCA, KEGG enrichment, STRING, Annotation Mercator]
